# Supplementary material for: Optimal Design of Acid Gas-to-Syngas (AG2S) Technology: Process Optimization and Surrogate Modeling
Source: Ind Eng Chem Res. 2026 Apr 7;65(15):8006–16. doi: 10.1021/acs.iecr.5c05101 (PMC13127113; doi:10.1021/acs.iecr.5c05101)
Supplement: Supplementary file 2 [file ie5c05101_si_002.zip]

Archive with 19 entries (19 files):
- achemso-demo.bib
- achemso-demo.tex
- acs-achemso.bib
- bibliography.bib
- AG2S_Surrogato.bib
- Images/plot_H2toCO.png
- Images/1_OverallScheme.png
- Images/plot_CONVERSION.png
- Images/0_BFD.png
- Images/2_RTR.png
- Images/PLOT_SYNGASmolarflow.png
- Images/SurrogateModel.png
- Images/plot_SELECTIVITY.png
- Images/TOC.png
- Images/6_realVSsurrogate.pdf
- Images/ParallelPlot.png
- Images/plot_TEMPERATURE.png
- Images/ParallelPlot.pdf
- Images/WorkFlowSurrogate.png
