# Supplementary material for: Optimal Design of Acid Gas-to-Syngas (AG2S) Technology: Process Optimization and Surrogate Modeling
Source: Ind Eng Chem Res. 2026 Apr 7;65(15):8006–16. doi: 10.1021/acs.iecr.5c05101 (PMC13127113; doi:10.1021/acs.iecr.5c05101)
Supplement: Supplementary file 2 [file ie5c05101_si_002.zip › achemso-demo.tex]

%%%%%%%%%%%%%%%%%%%%%%%%%%%%%%%%%%%%%%%%%%%%%%%%%%%%%%%%%%%%%%%%%%%%%
%% This is a (brief) model paper using the achemso class
%% The document class accepts keyval options, which should include
%% the target journal and optionally the manuscript type. 
%%%%%%%%%%%%%%%%%%%%%%%%%%%%%%%%%%%%%%%%%%%%%%%%%%%%%%%%%%%%%%%%%%%%%
\documentclass[journal=jacsat,manuscript=article]{achemso}

\setcounter{figure}{0}
\renewcommand{\thefigure}{S\arabic{figure}}

\setcounter{table}{0}
\renewcommand{\thetable}{S\arabic{table}}

%%%%%%%%%%%%%%%%%%%%%%%%%%%%%%%%%%%%%%%%%%%%%%%%%%%%%%%%%%%%%%%%%%%%%
%% Place any additional packages needed here.  Only include packages
%% which are essential, to avoid problems later. Do NOT use any
%% packages which require e-TeX (for example etoolbox): the e-TeX
%% extensions are not currently available on the ACS conversion
%% servers.
%%%%%%%%%%%%%%%%%%%%%%%%%%%%%%%%%%%%%%%%%%%%%%%%%%%%%%%%%%%%%%%%%%%%%
\usepackage[version=3]{mhchem} % Formula subscripts using \ce{}
\usepackage{graphicx}
\usepackage{subcaption}  % <-- questo è quello giusto!
\usepackage{caption}
\usepackage{float}       % per usare [H]

%%%%%%%%%%%%%%%%%%%%%%%%%%%%%%%%%%%%%%%%%%%%%%%%%%%%%%%%%%%%%%%%%%%%%
%% If issues arise when submitting your manuscript, you may want to
%% un-comment the next line.  This provides information on the
%% version of every file you have used.
%%%%%%%%%%%%%%%%%%%%%%%%%%%%%%%%%%%%%%%%%%%%%%%%%%%%%%%%%%%%%%%%%%%%%
%%\listfiles

%%%%%%%%%%%%%%%%%%%%%%%%%%%%%%%%%%%%%%%%%%%%%%%%%%%%%%%%%%%%%%%%%%%%%
%% Place any additional macros here.  Please use \newcommand* where
%% possible, and avoid layout-changing macros (which are not used
%% when typesetting).
%%%%%%%%%%%%%%%%%%%%%%%%%%%%%%%%%%%%%%%%%%%%%%%%%%%%%%%%%%%%%%%%%%%%%
\newcommand*\mycommand[1]{\texttt{\emph{#1}}}

%%%%%%%%%%%%%%%%%%%%%%%%%%%%%%%%%%%%%%%%%%%%%%%%%%%%%%%%%%%%%%%%%%%%%
%% Meta-data block
%% ---------------
%% Each author should be given as a separate \author command.
%%
%% Corresponding authors should have an e-mail given after the author
%% name as an \email command. Phone and fax numbers can be given
%% using \phone and \fax, respectively; this information is optional.
%%
%% The affiliation of authors is given after the authors; each
%% \affiliation command applies to all preceding authors not already
%% assigned an affiliation.
%%
%% The affiliation takes an option argument for the short name.  This
%% will typically be something like "University of Somewhere".
%%
%% The \altaffiliation macro should be used for new address, etc.
%% On the other hand, \alsoaffiliation is used on a per author basis
%% when authors are associated with multiple institutions.
%%%%%%%%%%%%%%%%%%%%%%%%%%%%%%%%%%%%%%%%%%%%%%%%%%%%%%%%%%%%%%%%%%%%%
\author{Simone Caspani}
\author{Luis Felipe Sánchez}
\author{Mattia Vallerio}
\author{Flavio Manenti}
\email{flavio.manenti@polimi.it}
%\phone{+123 (0)123 4445556}
%\fax{+123 (0)123 4445557}
\affiliation{Department of Chemistry, Materials and Chemical Engineering “Giulio Natta”, 
Politecnico di Milano, Piazza Leonardo da Vinci 32, 20133 Milano, Italy}

%%%%%%%%%%%%%%%%%%%%%%%%%%%%%%%%%%%%%%%%%%%%%%%%%%%%%%%%%%%%%%%%%%%%%
%% The document title should be given as usual. Some journals require
%% a running title from the author: this should be supplied as an
%% optional argument to \title.
%%%%%%%%%%%%%%%%%%%%%%%%%%%%%%%%%%%%%%%%%%%%%%%%%%%%%%%%%%%%%%%%%%%%%
\title[An \textsf{achemso} demo]
  {Supporting Information: 'Optimal Design of Acid Gas-to-Syngas (AG2S™) Technology: Process Optimization and Surrogate Modeling'}

%%%%%%%%%%%%%%%%%%%%%%%%%%%%%%%%%%%%%%%%%%%%%%%%%%%%%%%%%%%%%%%%%%%%%
%% Some journals require a list of abbreviations or keywords to be
%% supplied. These should be set up here, and will be printed after
%% the title and author information, if needed.
%%%%%%%%%%%%%%%%%%%%%%%%%%%%%%%%%%%%%%%%%%%%%%%%%%%%%%%%%%%%%%%%%%%%%
\abbreviations{IR,NMR,UV}
\keywords{American Chemical Society, \LaTeX}

%%%%%%%%%%%%%%%%%%%%%%%%%%%%%%%%%%%%%%%%%%%%%%%%%%%%%%%%%%%%%%%%%%%%%
%% The manuscript does not need to include \maketitle, which is
%% executed automatically.
%%%%%%%%%%%%%%%%%%%%%%%%%%%%%%%%%%%%%%%%%%%%%%%%%%%%%%%%%%%%%%%%%%%%%
\begin{document}

%%%%%%%%%%%%%%%%%%%%%%%%%%%%%%%%%%%%%%%%%%%%%%%%%%%%%%%%%%%%%%%%%%%%%
%% The "tocentry" environment can be used to create an entry for the
%% graphical table of contents. It is given here as some journals
%% require that it is printed as part of the abstract page. It will
%% be automatically moved as appropriate.
%%%%%%%%%%%%%%%%%%%%%%%%%%%%%%%%%%%%%%%%%%%%%%%%%%%%%%%%%%%%%%%%%%%%%

%%%%%%%%%%%%%%%%%%%%%%%%%%%%%%%%%%%%%%%%%%%%%%%%%%%%%%%%%%%%%%%%%%%%%
%% The abstract environment will automatically gobble the contents
%% if an abstract is not used by the target journal.
%%%%%%%%%%%%%%%%%%%%%%%%%%%%%%%%%%%%%%%%%%%%%%%%%%%%%%%%%%%%%%%%%%%%%

%%%%%%%%%%%%%%%%%%%%%%%%%%%%%%%%%%%%%%%%%%%%%%%%%%%%%%%%%%%%%%%%%%%%%
%% Start the main part of the manuscript here.
%%%%%%%%%%%%%%%%%%%%%%%%%%%%%%%%%%%%%%%%%%%%%%%%%%%%%%%%%%%%%%%%%%%%%
\subsection{Furnace Temperature Trend}

% Temperature Explain
The furnace temperature in the RTR unit ranges from approximately 1100 °C up to 1550 °C, as shown in Figure \ref{fig:Temperature}.

A clear trend can be observed with respect to the $H_2S/O_2$ ratio. Lower $H_2S/O_2$ values, corresponding to oxygen-rich conditions, lead to higher furnace temperatures due to the enhanced combustion of hydrogen sulfide. Under these conditions, combustion reactions are relevant, and syngas formation is not the preferential reaction pathway. As the $H_2S/O_2$ ratio increases, the relative availability of oxygen decreases, resulting in a reduced combustion potential and, consequently, lower furnace temperatures. The decrease in oxygen concentration leads to slower reaction rates and lower overall conversion of hydrogen sulfide.

On the other hand, the presence of $CO_2$ negatively affects the temperature profile through the RTR unit. At fixed $H_2S/O_2$ conditions, increasing the $H_2S/CO_2$ ratio corresponds to a lower relative amount of $CO_2$, which reduces the heat demand associated with endothermic reactions involving $CO_2$. As a result, the furnace temperature increases with increasing $H_2S/CO_2$ ratio.


\begin{figure}[H]
    \centering
    \includegraphics[width=0.6\linewidth]{Images/plot_TEMPERATURE.png}
    \caption{Impact on the furnace temperature.}
    \label{fig:Temperature}
\end{figure}

\vspace{1em} % aggiunge 1 em di spazio verticale

\subsection{Surrogate Predictive Models}
The surrogate models operate on normalized variables in order to avoid issues related to differences in scale. The input variables are normalized according to Eq.~\ref{eq:Normalization}. Similarly, the surrogate models return normalized output variables, which must be denormalized to obtain physically meaningful values. Table~\ref{tab:Ranges} reports the minimum and maximum values of the ranges for each input and output variable used to perform the normalization and denormalization procedures.

\begin{equation}
Z_{scaled} = \frac{Z - Z_{min}}{Z_{max} - Z_{min}}
\label{eq:Normalization}
\end{equation}

\begin{table}[h]
\centering
\caption{Minimum and maximum values of input and output variables used for normalization and denormalization.}
\label{tab:Ranges}

\begin{tabular}{lccc}
\hline
Variable & UoM & Min & Max \\
\hline
H$_2$S/CO$_2$        & [-]      & 1.54    & 4.86    \\
H$_2$S/CO$_2$        & [-]      & 3.29    & 5.68    \\
$T_{\mathrm{out}}$ Furnace & [$^\circ$C] & 1171    & 1544    \\
$T_{\mathrm{out}}$ WHB     & [$^\circ$C] & 723     & 998.8   \\
$X_{\mathrm{thermal}}$     & [\% mol]    & 54.33   & 72.14   \\
$X_{\mathrm{catalytic}}$   & [\% mol]    & 10.33   & -10.33  \\
$X_{\mathrm{overall}}$     & [\% mol]    & 51.34   & 75.02   \\
H$_2$/CO            & [-]      & 0.4101  & 0.9874  \\
$F_{\mathrm{syngas}}$      & [kg/h]     & 172.1912 & 396.0925 \\
$F_{\mathrm{syngas}}$      & [kmol/h]   & 11.322  & 20.9284 \\
$S_{\mathrm{overall}}$     & [-]        & 0.1418  & 0.2435  \\
\hline
\end{tabular}
\end{table}

For each variable, the most accurate surrogate model was identified. For the output variables of interest, the resulting surrogate models consist of second-order and third-order polynomial functions as well as Kriging models, as reported in Table~\ref{tab:PredModels}.

\begin{table}[H]
\centering

\begin{tabular}{c|c|c}
\hline
\textbf{Response Variable} & \textbf{UoM} & \textbf{Predictive Model} \\
\hline
$T_{ out, furnace}$ & [\textdegree C] & Third Order Polynomial Regression \\
$T_{ out, WHB}$ & [\textdegree C] & Second Order Polynomial Regression \\
$X_{thermal}$ & [-] & Second Order Polynomial Regression \\
$X_{catalytic}$ & [-] & Kriging \\
$X_{overall}$ & [-] & Third Order Polynomial Regression \\
$H_2/CO_{overall}$ & [-] & Third Order Polynomial Regression \\
$F_{syngas}$ & [kg/h] & Third Order Polynomial Regression \\
$F_{syngas}$ & [kmol/h] & Third Order Polynomial Regression \\
$S_{overall}$ & [-] & Kriging \\
\hline
\end{tabular}
\\[6pt]
\caption{Predictive models.}
\label{tab:PredModels}
\end{table}

\subsubsection{Third Order Polynomial Regression}
A third-order polynomial regression model includes linear, quadratic, cubic, and interaction terms, allowing the representation of nonlinear behavior within the studied domain. Third-order polynomials are expressed as reported in Eq.~\ref{eq:thirdOrder}. The detailed values of the model parameters for each variable are reported in Table~\ref{tab:PolyCoeff3Ord}.

\begin{equation}
P(x,y) = a_0 
+ a_1 x + a_2 y
+ a_3 x^2 + a_4 xy + a_5 y^2
+ a_6 x^3 + a_7 x^2 y + a_8 x y^2 + a_9 y^3
\label{eq:thirdOrder}
\end{equation}

Where $x$ is the normalized H$_2$S/CO$_2$ ratio and $y$ is the normalized H$_2$S/O$_2$ ratio.

\begin{table}[h]
\centering
\caption{Coefficients of the third-order polynomial surrogate models.}
\label{tab:PolyCoeff3Ord}
\resizebox{\textwidth}{!}{%
\begin{tabular}{lcccccccccc}
\hline
Variable & $a_0$ & $a_1$ & $a_2$ & $a_3$ & $a_4$ & $a_5$ & $a_6$ & $a_7$ & $a_8$ & $a_9$ \\
\hline
$T_{\mathrm{out}}$ Furnace & 0.00000 & 0.89181 & -1.11497 & -0.70016 & -0.57126 & 0.54741 & 0.25143 & 0.14376 & 0.21574 & 0.56290 \\
$X_{\mathrm{overall}}$     & 0.00000 & -0.64956 & -1.70851 & 0.27990 & 0.59483 & 0.77658 & 0.05658 & -0.09973 & -0.32863 & 1.18441 \\
H$_2$/CO                   & 0.00000 & 1.12747 & 0.03306 & -0.02970 & -1.11757 & 1.19276 & 0.03191 & -0.37442 & 1.05643 & -0.12687 \\
$F_{\mathrm{syngas}}$      & 0.00000 & -1.77317 & 0.71896 & 1.67642 & 0.76960 & -0.67859 & -0.70328 & -0.65306 & 0.16895 & 0.78484 \\
$F_{\mathrm{syngas}}$ (kmol) & 0.00000 & -1.33524 & 0.85762 & 1.66998 & 0.34013 & -0.00799 & -0.86102 & -0.62817 & 0.43434 & 0.51354 \\
\hline
\end{tabular}%
}
\end{table}

\subsubsection{Second Order Polynomial Regression}
A second-order polynomial regression model includes linear, quadratic and interaction terms, allowing the representation of nonlinear behavior within the studied domain. Second-order polynomials are expressed as reported in Eq.~\ref{eq:secondOrder}. The detailed values of the model parameters for each variable are reported in Table~\ref{tab:PolyCoeff2Ord}.

\begin{equation}
P(x,y) = b_0 
+ b_1 x + b_2 y
+ b_3 x^2 + b_4 xy + b_5 y^2
\label{eq:secondOrder}
\end{equation}

where $x$ is the normalized H$_2$S/CO$_2$ ratio and $y$ is the normalized H$_2$S/O$_2$ ratio.

\begin{table}[h]
\centering
\caption{Coefficients of the second-order polynomial surrogate models.}
\label{tab:PolyCoeff2Ord}

\begin{tabular}{lcccccc}
\hline
Variable & $b_0$ & $b_1$ & $b_2$ & $b_3$ & $b_4$ & $b_5$ \\
\hline
$T_{\mathrm{out}}$ WHB      & 0       & 0.77076  & -1.03642 & -0.28527 & -0.27865 & 0.51719 \\
$X_{\mathrm{thermal}}$      & 0       & -0.78303 & -0.96991 & 0.43654  & 0.13135  & 1.16055 \\
\hline
\end{tabular}
\end{table}

\subsubsection{Kriging Model}
A surrogate model based on Kriging was employed. The model uses a radial basis function (RBF) as the covariance function, which quantifies the similarity between pairs of points based on their distance in the input domain. To account for potential measurement errors or intrinsic variability in the data, a noise term was included in the covariance function. This improves the robustness of the predictions, providing a more reliable surrogate for subsequent analysis or optimization. Eq. \ref{eq:kirging} shows the detailed expression of Kriging's correlation.

\begin{equation}
k_{\mathrm{noisy}}\big((x_i, y_i), (x_j, y_j)\big) 
= \sigma_f^2 \exp\Bigg[-\frac{(x_i - x_j)^2}{2 \ell^2} - \frac{(y_i - y_j)^2}{2 \ell^2} \Bigg] 
+ \sigma_n^2 \, \delta_{ij}
\label{eq:kirging}
\end{equation}

 Where:
 \begin{itemize}
    \item $x_i, y_i$ coordinates of training point $i$, corresponding to normalized $H_2S/CO_2$ and $H_2S/O_2$ ratios.
    \item $x_j, y_j$ coordinates of training point $j$, corresponding to normalized $H_2S/CO_2$ and $H_2S/O_2$ ratios.
    \item $\sigma_f^2$ signal variance: defines the amplitude of the predicted function variations.
    \item $\ell$ length scales; control how fast the function varies in each direction.
    \item $\sigma_n^2$ noise variance: accounts for independent fluctuations in observed data.
    \item $\delta_{ij}$ Kronecker delta: equals 1 if $i=j$, 0 otherwise; applies the noise only on the covariance matrix diagonal.
\end{itemize}

The details of the parameters obtained for the variables of interest are reported in Table \ref{tab:Kriging}, including the estimated average values of the signal variance $\sigma_f^2$ and the noise variance $\sigma_n^2$.

\begin{table}[h!]
\centering
\caption{Kriging hyperparameters.}
\label{tab:Kriging}

\begin{tabular}{lccc}
\hline
Variable & $\sigma_f^2$ & $\ell$ & $\sigma_n^2$ \\
\hline
X$_{catalytic}$ & 0.00019 & 0.67888 & 0.35009 \\
S$_{overall}$   & 0.00036 & 1.36776 & 0.51082 \\
\hline
\end{tabular}
\end{table}


\subsection{Stream Detail for Maximum Conversion Conditions}

The detailed stream conditions and molar compositions are reported in Table \ref{tab:stream_summary}. Representative results corresponding to the optimal conversion conditions achieved in the AG2S\textsuperscript{\texttrademark} process are presented, referring to Case 1 in Table 4.

Minor discrepancies between the results predicted by the surrogate model and those obtained from the detailed process simulations are observed. These differences fall within the expected accuracy of the surrogate model, with deviations of approximately 5\%.

\begin{table}[h]
\centering
\caption{Stream detail for maximum conversion conditions.}
\label{tab:stream_summary}
\resizebox{\textwidth}{!}{%
\begin{tabular}{c c c c c c c c c c c}
\hline
Stream & UoM & H$_2$S Feed & CO$_2$ Feed & O$_2$ Feed & Out Furnace & Out WHB & Water/Sulphur & Syngas & Recycle & CO$_2$ Purge \\
\hline
T & [$^\circ$C] & 45 & 50 & 200 & 1258 & 704 & 50 & 50 & 50 & 50 \\
P & [kPa] & 182.5 & 182.5 & 182.5 & 182.5 & 182.5 & 182.5 & 182.5 & 182.5 & 182.5 \\
Flow & [kg h$^{-1}$] & 2250 & 1937 & 775 & 6436 & 6465 & 3096 & 535.8 & 1498 & 1336 \\
Flow & [kmol h$^{-1}$] & 66.03 & 44.02 & 24.21 & 186 & 182.7 & -- & 25.95 & 39.36 & 30.35 \\
\hline
\multicolumn{11}{c}{\textbf{Molar composition [mol mol$^{-1}$]}} \\
\hline
O$_2$ &  & 0.00 & 0.00 & 1.00 & 0.00 & 0.00 & 0.00 & 0.00 & 0.00 & 0.00 \\
H$_2$S &  & 1.00 & 0.00 & 0.00 & 0.10 & 0.13 & 0.00 & -- & 0.60 & 0.00 \\
CO$_2$ &  & 0.00 & 1.00 & 0.00 & 0.22 & 0.23 & 0.00 & 0.00 & 0.40 & 1.00 \\
H$_2$ &  & 0.00 & 0.00 & 0.00 & 0.05 & 0.03 & 0.00 & 0.19 & 0.00 & 0.00 \\
CO &  & 0.00 & 0.00 & 0.00 & 0.10 & 0.08 & 0.00 & 0.56 & 0.00 & 0.00 \\
H$_2$O &  & 0.00 & 0.00 & 0.00 & 0.33 & 0.34 & 0.87 & 0.25 & 0.00 & 0.00 \\
S &  & 0.00 & 0.00 & 0.00 & 0.18 & 0.16 & 0.13 & 0.00 & 0.00 & 0.00 \\
COS &  & 0.00 & 0.00 & 0.00 & 0.01 & 0.02 & 0.00 & 0.00 & 0.00 & 0.00 \\
SO$_2$ &  & 0.00 & 0.00 & 0.00 & 0.01 & 0.01 & 0.00 & 0.00 & 0.00 & 0.00 \\
\hline
\end{tabular}
}
\end{table}

\clearpage   % o \newpage
\subsection{Kinetic Mechanism}

The kinetic model used to simulate the reactions is reported in Tables \ref{tab:appB_pyrolysis}, \ref{tab:appB_Oxidation}, and \ref{tab:appB_CO2_COS_CS2}. The reaction rates are expressed using a modified Arrhenius form:

\begin{equation}
k = A \, T^n \exp\left(-\frac{E}{RT}\right)
\end{equation}

\begin{table}[H]
\caption{Reaction set — H$_2$S Pyrolysis}
\centering
\scriptsize
\setlength{\tabcolsep}{7pt}
\begin{tabular}{c p{20em} c c c}
\hline
No. & Reaction & A & n & E [cal/mol] \\
\hline 
1  & H$_2$S + M = SH + H + M & $1.76\times10^{15}$ & 0.0 & 64000.0 \\
2  & H$_2$S + M = H$_2$ + S + M & $2.00\times10^{14}$ & 0.0 & 66000.0 \\
3  & H$_2$S + H = SH + H$_2$ & $1.08\times10^{11}$ & 0.0 & 2969.7 \\
4  & H$_2$S + S = SH + SH & $8.30\times10^{13}$ & 0.0 & 2052.7 \\
5  & H$_2$S + S = H$_2$ + S$_2$ & $6.02\times10^{12}$ & 0.0 & 4968.0 \\
6  & H$_2$S + S = HS$_2$ + H & $2.00\times10^{13}$ & 0.0 & 7400.1 \\
7  & H + H + M = H$_2$ + M & $1.87\times10^{18}$ & $-1.0$ & 0.0 \\
8  & H + H + H = H$_2$ + H & $3.20\times10^{15}$ & 0.0 & 0.0 \\
9  & H$_2$ + M = H + H + M & $2.29\times10^{20}$ & $-1.4$ & 104380.0 \\
10 & S + H + M = SH + M & $6.20\times10^{16}$ & $-0.6$ & 0.0 \\
11 & S + H$_2$ = SH + H & $2.00\times10^{14}$ & 0.0 & 76600.0 \\
12 & S + S + M = S$_2$ + M & $1.20\times10^{17}$ & $-1.0$ & 0.0 \\
13 & S$_2$ + M = 2\,S + M & $4.80\times10^{13}$ & 0.0 & 77103.9 \\
14 & S$_2$ + H + M = HSS + M & $1.15\times10^{25}$ & $-2.8$ & 1665.0 \\
15 & SH + H = H$_2$ + S & $5.16\times10^{14}$ & 0.0 & 21000.0 \\
16 & SH + S = H + S$_2$ & $1.50\times10^{13}$ & 0.0 & 0.0 \\
17 & SH + SH = S$_2$ + H$_2$ & $1.28\times10^{14}$ & 0.0 & 0.0 \\
18 & SH + SH = H$_2$S + S & $1.00\times10^{14}$ & 0.0 & 430.0 \\
19 & HSSH + M = SH + SH + M & $1.40\times10^{15}$ & 1.0 & 57030.0 \\
20 & HSS + H = SH + SH & $1.10\times10^{13}$ & 0.4 & 210.0 \\
21 & HSS + H = H$_2$ + S$_2$ & $4.19\times10^{8}$ & 1.6 & 472.0 \\
22 & HSS + H = H$_2$S + S & $1.50\times10^{8}$ & 1.6 & 2149.6 \\
23 & HS$_2$ + H + M = H$_2$S$_2$ + M & $1.00\times10^{16}$ & 0.0 & 0.0 \\
24 & H$_2$S$_2$ + H = HS$_2$ + H$_2$ & $1.20\times10^{7}$ & 2.1 & 715.4 \\
25 & H$_2$S$_2$ + S = HS$_2$ + SH & $2.00\times10^{13}$ & 0.0 & 7400.0 \\
\hline
\end{tabular}
\label{tab:appB_pyrolysis}
\end{table}

\begin{table}[H]
\caption{Reaction set — H$_2$S Oxidation}
\centering
\scriptsize
\setlength{\tabcolsep}{7pt}
\begin{tabular}{c p{20em} c c c}
\hline
No. & Reaction & A & n & E [cal/mol] \\
\hline 
26 & H$_2$S + O$_2$ = HSO + OH & $1.00\times10^{11}$ & 0.0 & 49100.0 \\
27 & H$_2$S + OH = SH + H$_2$O & $8.70\times10^{13}$ & $-0.7$ & 0.0 \\
28 & H$_2$S + HSO = SH + HSOH & $1.00\times10^{13}$ & 0.0 & 17300.0 \\
29 & H$_2$S + HOS = SH + HSOH & $1.00\times10^{13}$ & 0.0 & 12500.0 \\
30 & H$_2$S + SO = HSO + SH & $5.38\times10^{3}$ & 3.2 & 26824.0 \\
31 & SH + OH = HOS + H & $1.00\times10^{13}$ & 0.0 & 7400.0 \\
32 & SH + HSO = S + HSOH & $1.00\times10^{11}$ & 0.0 & 11000.0 \\
33 & H$_2$ + S$_2$O = SH + HOS & $1.00\times10^{13}$ & 0.0 & 46000.0 \\
34 & SH + SO = HSO + S & $1.00\times10^{13}$ & 0.0 & 25000.0 \\
35 & HSSO$_2$ + M = SH + SO$_2$ + M & $1.00\times10^{17}$ & 0.0 & 3000.0 \\
36 & HSO + S$_2$ = HSS + SO & $1.00\times10^{12}$ & 0.0 & 3000.0 \\
37 & HSO + H = SH + OH & $4.90\times10^{19}$ & $-1.9$ & 1560.0 \\
38 & HSO + OH = H$_2$O + SO & $1.70\times10^{9}$ & 1.0 & 470.0 \\
39 & HOS + O = H + SO$_2$ & $1.00\times10^{14}$ & 0.0 & 0.0 \\
40 & HSSO + O = SH + SO$_2$ & $1.00\times10^{13}$ & 0.0 & 0.0 \\
41 & HSSO + H = S$_2$O + H$_2$ & $1.00\times10^{13}$ & 0.0 & 0.0 \\
42 & HSSO + OH = S$_2$O + H$_2$O & $1.00\times10^{13}$ & 0.0 & 0.0 \\
43 & HSSO + S = HSS + SO & $1.00\times10^{13}$ & 0.0 & 0.0 \\
44 & HSSO + HSS = S$_2$O + HSSH & $1.00\times10^{13}$ & 0.0 & 0.0 \\
45 & HSSO + HO$_2$ = S$_2$O + H$_2$O$_2$ & $1.00\times10^{13}$ & 0.0 & 0.0 \\
46 & S$_2$O + HSO$_2$ = HSSO + SO$_2$ & $1.00\times10^{13}$ & 0.0 & 32000.0 \\
47 & S$_2$O + H + M = HSSO + M & $6.42\times10^{22}$ & $-2.6$ & 286.6 \\
48 & SO + H + M = HSO + M & $5.00\times10^{15}$ & 0.0 & 0.0 \\
49 & $\mathrm{SO}^{\ast}$ + M = SO + M & $1.00\times10^{13}$ & 0.0 & 0.0 \\
50 & $\mathrm{SO}^{\ast}$ + O$_2$ = SO$_2$ + O & $1.00\times10^{13}$ & 0.0 & 0.0 \\
51 & SO + O + M = SO$_2$ + M & $3.20\times10^{13}$ & 0.0 & 0.0 \\
52 & SO + HO$_2$ = SO$_2$ + OH & $3.70\times10^{3}$ & 2.4 & 7660.0 \\
53 & SO + SO + M = OSSO + M & $3.23\times10^{32}$ & $-5.8$ & 3044.2 \\
54 & S + SO$_2$ = 2\,SO & $5.88\times10^{12}$ & 0.0 & 9034.0 \\
55 & HSO$_2$ + O = SO$_2$ + OH & $1.00\times10^{13}$ & 0.0 & 0.0 \\
56 & HSO$_2$ + OH = SO$_2$ + H$_2$O & $1.00\times10^{13}$ & 0.0 & 0.0 \\
57 & HSO$_2$ + SH = SO$_2$ + H$_2$S & $1.00\times10^{13}$ & 0.0 & 0.0 \\
58 & HSO$_2$ + S = SO$_2$ + SH & $1.00\times10^{13}$ & 0.0 & 0.0 \\
59 & SO + SH = S$_2$ + OH & $1.00\times10^{12}$ & 0.0 & 4320.0 \\
60 & S$_2$O + O = 2\,SO & $9.27\times10^{11}$ & 0.0 & 0.0 \\
61 & S$_2$O + S = SO + S$_2$ & $1.00\times10^{13}$ & 0.0 & 0.0 \\
62 & S$_2$O + SH = HSO + S$_2$ & $1.00\times10^{12}$ & 0.0 & 5000.0 \\
63 & HSS + O = SH + SO & $1.00\times10^{14}$ & 0.0 & 0.0 \\
64 & HSSH + O = HSO + SH & $1.00\times10^{14}$ & 0.0 & 0.0 \\
65 & HSSH + OH = HSS + H$_2$O & $1.00\times10^{14}$ & 0.0 & 0.0 \\
66 & HSOH + H = HSO + H$_2$ & $1.00\times10^{14}$ & 0.0 & 0.0 \\
\hline
\end{tabular}
\label{tab:appB_Oxidation}
\end{table}


\begin{table}[H]
\caption{Reaction set — CO$_2$, COS, CS$_2$ formation}
\centering
\scriptsize
\setlength{\tabcolsep}{7pt}
\begin{tabular}{c p{20em} c c c}
\hline
No. & Reaction & A & n & E [cal/mol] \\
\hline
67 & CO$_2$ + M = CO + O + M & $6.06\times10^{13}$ & 0.0 & 104445.5 \\
68 & CO$_2$ + O = CO + O$_2$ & $1.24\times10^{10}$ & 0.0 & 43830.0 \\
69 & COS + O = CO + SO & $2.00\times10^{13}$ & 0.0 & 7385.0 \\
70 & S + COS = S$_2$ + CO & $2.95\times10^{8}$ & 0.0 & 3404.0 \\
71 & O + COS = CO$_2$ + S & $5.00\times10^{8}$ & 0.0 & 10990.1 \\
72 & HCO + M = H + CO + M & $5.70\times10^{11}$ & 0.7 & 14870.0 \\
73 & HCO + H = CO + H$_2$ & $7.34\times10^{13}$ & 0.0 & 0.0 \\
74 & HCO + O = CO + OH & $3.02\times10^{13}$ & 0.0 & 0.0 \\
75 & HCO + O = CO$_2$ + H & $3.00\times10^{13}$ & 0.0 & 0.0 \\
76 & HCO + OH = CO + H$_2$O & $1.02\times10^{14}$ & 0.0 & 0.0 \\
77 & HCO + HCO = CH$_2$O + CO & $1.80\times10^{13}$ & 0.0 & 0.0 \\
78 & HCO + H$_2$O = CO + H + H$_2$O & $2.24\times10^{18}$ & $-1.0$ & 17000.0 \\
79 & CH$_2$O + M = HCO + H + M & $3.31\times10^{16}$ & 0.0 & 81000.0 \\
80 & CH$_2$O + OH = HCO + H$_2$O & $7.59\times10^{12}$ & 0.0 & 170.0 \\
81 & OH + CO = H + CO$_2$ & $6.76\times10^{7}$ & 1.1 & 70.0 \\
82 & CO + O = CO$_2$ & $5.90\times10^{15}$ & 0.0 & 4100.0 \\
83 & H + H + CO$_2$ = H$_2$ + CO$_2$ & $5.50\times10^{20}$ & $-2.0$ & 0.0 \\
84 & C + SO$_2$ = CO + SO & $4.16\times10^{13}$ & 0.0 & 0.0 \\
85 & C + H$_2$S = CH + SH & $1.20\times10^{14}$ & 0.0 & 8843.7 \\
86 & O + CS = CO + S & $1.63\times10^{14}$ & 0.0 & 1510.3 \\
87 & COS + M = CO + S + M & $1.43\times10^{15}$ & 0.0 & 61007.1 \\
88 & CH + SO = CO + SH & $1.00\times10^{13}$ & 0.0 & 0.0 \\
89 & SO$_2$ + CO = SO + CO$_2$ & $2.70\times10^{12}$ & 0.0 & 48289.0 \\
90 & H + HCS = CS + H$_2$ & $1.21\times10^{14}$ & 0.0 & 0.0 \\
91 & SH + CS = H + CS$_2$ & $3.23\times10^{10}$ & 1.5 & 495.0 \\
\hline
\end{tabular}
\label{tab:appB_CO2_COS_CS2}
\end{table}


\end{document}
