# Supplementary material for: Optimal Design of Acid Gas-to-Syngas (AG2S) Technology: Process Optimization and Surrogate Modeling
Source: Ind Eng Chem Res. 2026 Apr 7;65(15):8006–16. doi: 10.1021/acs.iecr.5c05101 (PMC13127113; doi:10.1021/acs.iecr.5c05101)
Supplement: Supplementary file 2 [file ie5c05101_si_002.zip › bibliography.bib]

%% This BibTeX bibliography file was created using BibDesk.
%% http://bibdesk.sourceforge.net/
% Encoding: UTF-8

@incollection{ZHANG2015333,
title = {Chapter 11 - Wellbore Cement Integrity under Geologic Carbon Storage Conditions},
editor = {Fan Shi and Bryan Morreale},
booktitle = {Novel Materials for Carbon Dioxide Mitigation Technology},
publisher = {Elsevier},
address = {Amsterdam},
pages = {333-362},
year = {2015},
isbn = {978-0-444-63259-3},
doi = {https://doi.org/10.1016/B978-0-444-63259-3.00011-2},
url = {https://www.sciencedirect.com/science/article/pii/B9780444632593000112},
author = {Liwei Zhang and David A. Dzombak and Barbara G. Kutchko}
}

@article{WAGENFELD201978,
title = {Sustainable applications utilizing sulfur, a by-product from oil and gas industry: A state-of-the-art review},
journal = {Waste Management},
volume = {95},
pages = {78-89},
year = {2019},
issn = {0956-053X},
doi = {https://doi.org/10.1016/j.wasman.2019.06.002},
url = {https://www.sciencedirect.com/science/article/pii/S0956053X19303769},
author = {Jan-Georg Wagenfeld and Khalid Al-Ali and Saif Almheiri and Angela F. Slavens and Nicolas Calvet},
keywords = {Sulfur, Sulfuric acid, Oversupply, Sulfur utilization, Sulfur sustainable technologies, By-product management}
}

@patent{Patent,
    title      = {SYNGAS PRODUCTION BY CO2 REDUCTION PROCESS },
    author     = {Flavio Manenti, Sauro Pierucci, Lucio Molinari},
    number     = {US 9,630,839 B2},
    type       = {patentus},
    date       = {2017-04-25}
}

@article{Bassani2018,
  author  = {Bassani, A. and Bozzano, G. and Pirola, C. and Frau, C. and Pettinau, A. and Maggio, E. and Ranzi, E. and Manenti, F.},
  title   = {Sulfur Rich Coal Gasification and Low Impact Methanol Production},
  journal = {Journal of Sustainable Development of Energy, Water and Environment Systems},
  volume  = {6},
  number  = {1},
  pages   = {210--226},
  year    = {2018},
  doi     = {https://doi.org/10.13044/j.sdewes.d5.0188}
}

@article{Bassani2019,
title = {Sorption Enhanced Water Gas Shift for H2 production using sour gases as feedstock},
journal = {International Journal of Hydrogen Energy},
volume = {44},
number = {31},
pages = {16132-16143},
year = {2019},
issn = {0360-3199},
doi = {https://doi.org/10.1016/j.ijhydene.2019.04.199},
url = {https://www.sciencedirect.com/science/article/pii/S0360319919316325},
author = {Andrea Bassani and H.A.J. {van Dijk} and P.D. Cobden and Giorgia Spigno and Giampaolo Manzolini and Flavio Manenti}
}

@article{Ishaq2025,
title = {An innovative integrated system developed for hydrogen fuel production and sulfur recovery from acid gas streams for sustainable development},
journal = {Journal of Environmental Chemical Engineering},
volume = {13},
number = {5},
pages = {117415},
year = {2025},
issn = {2213-3437},
doi = {https://doi.org/10.1016/j.jece.2025.117415},
author = {Muhammad Ishaq and Ibrahim Dincer}
}

@article{Abdulrahman2013,
title = {Natural gas sweetening process simulation and optimization: A case study of Khurmala field in Iraqi Kurdistan region},
journal = {Journal of Natural Gas Science and Engineering},
volume = {14},
pages = {116-120},
year = {2013},
issn = {1875-5100},
doi = {https://doi.org/10.1016/j.jngse.2013.06.005},
url = {https://www.sciencedirect.com/science/article/pii/S1875510013000498},
author = {R.K. Abdulrahman and I.M. Sebastine}
}

@article{Rhodes2000,
title = {The low-temperature hydrolysis of carbonyl sulfide and carbon disulfide: a review},
journal = {Catalysis Today},
volume = {59},
number = {3},
pages = {443-464},
year = {2000},
issn = {0920-5861},
doi = {https://doi.org/10.1016/S0920-5861(00)00309-6},
url = {https://www.sciencedirect.com/science/article/pii/S0920586100003096},
author = {Colin Rhodes and Stewart A. Riddel and John West and B.Peter Williams and Graham J. Hutchings}
}

@article{JOUHARA2018268,
title = {Waste heat recovery technologies and applications},
journal = {Thermal Science and Engineering Progress},
volume = {6},
pages = {268-289},
year = {2018},
issn = {2451-9049},
doi = {https://doi.org/10.1016/j.tsep.2018.04.017},
url = {https://www.sciencedirect.com/science/article/pii/S2451904918300015},
author = {Hussam Jouhara and Navid Khordehgah and Sulaiman Almahmoud and Bertrand Delpech and Amisha Chauhan and Savvas A. Tassou}
}

@misc{EnergyStarGlassGuide,
  author = {Ernst Worrell, Christina Galitsky, Eric Masanet, and Wina Graus},
  title  = {Energy Efficiency Improvement and Cost Saving Opportunities for the Glass Industry},
  year = {2008},
  url = {https://www.energystar.gov/sites/default/files/buildings/tools/Glass-Guide.pdf}
}

@article{Manenti2012376,
title = {Design of SRU Thermal Reactor and Waste Heat Boiler Considering Recombination Reactions},
journal = {Procedia Engineering},
volume = {42},
pages = {376-383},
year = {2012},
note = {CHISA 2012},
issn = {1877-7058},
doi = {https://doi.org/10.1016/j.proeng.2012.07.429},
url = {https://www.sciencedirect.com/science/article/pii/S1877705812028299},
author = {G. Manenti and D. Papasidero and F. Manenti and G. Bozzano and S. Pierucci}
}

@article{Nasato1994,
  author    = {Linda V. Nasato and Kunal Karan and Anil K. Mehrotra and Leo A. Behie},
  title     = {Modeling Reaction Quench Times in the Waste Heat Boiler of a Claus Plant},
  journal   = {Industrial \& Engineering Chemistry Research},
  year      = {1994},
  volume    = {33},
  number    = {1},
  pages     = {7--13},
  doi       = {10.1021/ie00025a002},
  publisher = {American Chemical Society}
}

@article{BASSANI20174519,
title = {Low Impact Methanol Production from Sulfur Rich Coal Gasification},
journal = {Energy Procedia},
volume = {105},
pages = {4519-4524},
year = {2017},
note = {8th International Conference on Applied Energy, ICAE2016, 8-11 October 2016, Beijing, China},
issn = {1876-6102},
doi = {https://doi.org/10.1016/j.egypro.2017.03.970},
url = {https://www.sciencedirect.com/science/article/pii/S1876610217310718},
author = {Andrea Bassani and Giulia Bozzano and Carlo Pirola and Eliseo Ranzi and Sauro Pierucci and Flavio Manenti}
}

@manual{DSMOKE_Manual,
  title        = { User’s Manual DSMOKE PROGRAM Release 4.3},
  author       = { Dipartimento di Chimica Industriale e Ingegneria Chimica “Giulio Natta”}, 
  organization = {Politecnico di Milano},
  address      = { Politecnico di Milano, Piazza Leonardo da Vinci, 32, 20133 Milano (MI)},
  edition      = 4,
  month        = 11,
  year         = 1998
}


@article{bassani2018sulfur,
  author = {Bassani, A. and Bozzano, G. and Pirola, C. and Frau, C. and Pettinau, A. and Maggio, E. and Ranzi, E. and Manenti, F.},
  title = {Sulfur Rich Coal Gasification and Low Impact Methanol Production},
  journal = {Journal of Sustainable Development of Energy, Water and Environment Systems},
  volume = {6},
  number = {1},
  pages = {210--226},
  year = {2018},
  doi = {10.13044/j.sdewes.d5.0188},
  url = {https://doi.org/10.13044/j.sdewes.d5.0188}
}

@article{DetailedKinetics,
title = {Multi-scale modeling of Claus thermal furnace and waste heat boiler using detailed kinetics},
journal = {Computers & Chemical Engineering},
volume = {59},
pages = {219-225},
year = {2013},
note = {Selected papers from ESCAPE-22 (European Symposium on Computer Aided Process Engineering - 22), 17-20 June 2012, London, UK},
issn = {0098-1354},
doi = {https://doi.org/10.1016/j.compchemeng.2013.05.028},
url = {https://www.sciencedirect.com/science/article/pii/S0098135413001932},
author = {Flavio Manenti and Davide Papasidero and Alessio Frassoldati and Giulia Bozzano and Sauro Pierucci and Eliseo Ranzi}
}


@ARTICLE{Binoist20033943,
	author = {Binoist, Manuel and Labégorre, Bernard and Monnet, Franck and Clark, Peter D. and Dowling, Norman I. and Huang, M. and Archambault, Damien and Plasari, Edouard and Marquaire, Paul-Marie},
	title = {Kinetic study of the pyrolysis of H2S},
	year = {2003},
	journal = {Industrial and Engineering Chemistry Research},
	volume = {42},
	number = {17},
	pages = {3943 – 3951},
	doi = {10.1021/ie021012r},
	url = {https://www.scopus.com/inward/record.uri?eid=2-s2.0-0041470328&doi=10.1021%2fie021012r&partnerID=40&md5=9e0dfce16fc454ea7858217b70fd5c69},
	type = {Article},
	publication_stage = {Final},
	source = {Scopus},
	note = {Cited by: 97}
}

@incollection{PANDEY2022211,
title = {Chapter 9 - Syngas production via biomass gasification},
editor = {Hu Li and S. Saravanamurugan and Ashok Pandey and Sasikumar Elumalai},
booktitle = {Biomass, Biofuels, Biochemicals},
publisher = {Elsevier},
pages = {211-261},
year = {2022},
isbn = {978-0-12-824419-7},
doi = {https://doi.org/10.1016/B978-0-12-824419-7.00019-4},
url = {https://www.sciencedirect.com/science/article/pii/B9780128244197000194},
author = {Preeti H. Pandey and Tejas M. Ukarde and Jyoti S. Mahale and Ayush Vasishta and Hitesh S. Pawar}
}

@article{GLARBORG2025164860,
title = {Theoretical and kinetic modeling study of H2S pyrolysis},
journal = {Chemical Engineering Journal},
volume = {519},
pages = {164860},
year = {2025},
issn = {1385-8947},
doi = {https://doi.org/10.1016/j.cej.2025.164860},
url = {https://www.sciencedirect.com/science/article/pii/S1385894725056967},
author = {Peter Glarborg and Paul Marshall and Ahren W. Jasper},
keywords = {HS, Pyrolysis, Theory, Kinetic model, Reactor}
}


@online{nist_pri_handbook,
  author       = {{National Institute of Standards and Technology (NIST)}},
  title        = {Process Improvement (Design of Experiments)},
  year         = {n.d.},
  url          = {https://www.itl.nist.gov/div898/handbook/pri/pri.htm},
}

@incollection{DOEprocedure,
title = {2.2 Design of Experiment and Mixture Design of Experiments
2.2.1 Design of Experiment},
editor = {Mariano Martín and Mario R. Eden and Nishanth G. Chemmangattuvalappil},
series = {Computer Aided Chemical Engineering},
publisher = {Elsevier},
volume = {39},
pages = {3-43},
year = {2016},
booktitle = {Tools For Chemical Product Design},
issn = {1570-7946},
author = {L.Y. Ng and N.G. Chemmangattuvalappil and V.A. Dev and M.R. Eden},
url={https://www.sciencedirect.com/topics/engineering/design-of-experiments}
}

@incollection{Claus_overall,
title = {Chapter 8 - Processing gas from tight formations},
editor = {James Speight},
booktitle = {Shale Oil and Gas Production Processes},
publisher = {Gulf Professional Publishing},
pages = {451-518},
year = {2020},
isbn = {978-0-12-813315-6},
doi = {https://doi.org/10.1016/B978-0-12-813315-6.00008-7},
url = {https://www.sciencedirect.com/science/article/pii/B9780128133156000087},
author = {James Speight}
}

@article{GUPTA201665,
title = {Advances in sulfur chemistry for treatment of acid gases},
journal = {Progress in Energy and Combustion Science},
volume = {54},
pages = {65-92},
year = {2016},
issn = {0360-1285},
doi = {https://doi.org/10.1016/j.pecs.2015.11.001},
url = {https://www.sciencedirect.com/science/article/pii/S0360128515300526},
author = {A.K. Gupta and S. Ibrahim and A. {Al Shoaibi}}
}

@incollection{MOKHATAB2019271,
title = {Chapter 8 - Sulfur Recovery and Handling},
editor = {Saeid Mokhatab and William A. Poe and John Y. Mak},
booktitle = {Handbook of Natural Gas Transmission and Processing (Fourth Edition)},
publisher = {Gulf Professional Publishing},
edition = {Fourth Edition},
pages = {271-305},
year = {2019},
isbn = {978-0-12-815817-3},
doi = {https://doi.org/10.1016/B978-0-12-815817-3.00008-3},
url = {https://www.sciencedirect.com/science/article/pii/B9780128158173000083},
author = {Saeid Mokhatab and William A. Poe and John Y. Mak}
}

@article{H2andDesulfurization,
title = {An innovative integrated system developed for hydrogen fuel production and sulfur recovery from acid gas streams for sustainable development},
journal = {Journal of Environmental Chemical Engineering},
volume = {13},
number = {5},
pages = {117415},
year = {2025},
issn = {2213-3437},
doi = {https://doi.org/10.1016/j.jece.2025.117415},
url = {https://www.sciencedirect.com/science/article/pii/S2213343725021116},
author = {Muhammad Ishaq and Ibrahim Dincer}
}

@incollection{BASSANI2017385,
title = {Technical Feasibility of AG2S™ Process Revamping},
editor = {Antonio Espuña and Moisès Graells and Luis Puigjaner},
series = {Computer Aided Chemical Engineering},
publisher = {Elsevier},
volume = {40},
pages = {385-390},
year = {2017},
booktitle = {27th European Symposium on Computer Aided Process Engineering},
issn = {1570-7946},
doi = {https://doi.org/10.1016/B978-0-444-63965-3.50066-0},
url = {https://www.sciencedirect.com/science/article/pii/B9780444639653500660},
author = {Andrea Bassani and Carlo Pirola and Giulia Bozzano and Eliseo Ranzi and Flavio Manenti}
}

@incollection{SMART2011214,
title = {8 - Inorganic membranes for synthesis gas processing},
editor = {Angelo Basile and Suzana Pereira Nunes},
booktitle = {Advanced Membrane Science and Technology for Sustainable Energy and Environmental Applications},
publisher = {Woodhead Publishing},
pages = {214-254},
year = {2011},
series = {Woodhead Publishing Series in Energy},
isbn = {978-1-84569-969-7},
doi = {https://doi.org/10.1533/9780857093790.2.214},
url = {https://www.sciencedirect.com/science/article/pii/B9781845699697500084},
author = {S. Smart and L.P. Ding and J.C. {Diniz Da Costa}},
}

@article{ROUANET2024106998,
title = {Improvement of syngas quality from two-stage downdraft wood gasification through steam and oxygen injection},
journal = {Biomass and Bioenergy},
volume = {180},
pages = {106998},
year = {2024},
issn = {0961-9534},
doi = {https://doi.org/10.1016/j.biombioe.2023.106998},
url = {https://www.sciencedirect.com/science/article/pii/S0961953423002970},
author = {A. Rouanet and H. Jeanmart}
}

@incollection{LI2025650,
title = {4.34 - Global Methanol Production/Demand and Prospects},
editor = {Mohammad Reza Rahimpour},
booktitle = {Comprehensive Methanol Science (First Edition)},
publisher = {Elsevier},
edition = {First Edition},
address = {Oxford},
pages = {650-674},
year = {2025},
isbn = {978-0-443-15741-7},
doi = {https://doi.org/10.1016/B978-0-443-15740-0.00065-3},
url = {https://www.sciencedirect.com/science/article/pii/B9780443157400000653},
author = {Minhua Li and Rui Zhang and Feng Wang and Chao'en Li}
}

@article{mcbride2019surrogate,
  author  = {McBride, Kevin and Sundmacher, Kai},
  title   = {Overview of Surrogate Modeling in Chemical Process Engineering},
  journal = {Chemie Ingenieur Technik},
  volume  = {91},
  number  = {3},
  pages   = {228--239},
  year    = {2019},
  doi     = {https://doi.org/10.1002/cite.201800091}
}

@mastersthesis{Felipe,
    author = {Sánchez Martínez, Luis Felipe},
    title = {Tiresias: a machine learning automated metamodeling framework of chemical process simulation},
    school = {Politecnico di Milano - Scuola di Ingegneria Industriale e dell'Informazione},
    year = {2021-22},
    link = {https://hdl.handle.net/10589/198477}
}

@article{Koo2018Tiresias,
  author  = {Koo, J. and Zhang, J. and Chaterji, S.},
  title   = {Tiresias: Context-sensitive Approach to Decipher the Presence and Strength of MicroRNA Regulatory Interactions},
  journal = {Theranostics},
  year    = {2018},
  volume  = {8},
  number  = {1},
  pages   = {277--291},
  doi     = {10.7150/thno.22065},
  pmid    = {29290807},
  pmcid   = {PMC5743474}
}

@article{EBBSPICKEN2023107460,
title = {Design optimization methodologies applied to battery thermal management systems: A review},
journal = {Journal of Energy Storage},
volume = {67},
pages = {107460},
year = {2023},
issn = {2352-152X},
doi = {https://doi.org/10.1016/j.est.2023.107460},
url = {https://www.sciencedirect.com/science/article/pii/S2352152X23008575},
author = {Takiah Ebbs-Picken and Carlos M. {Da Silva} and Cristina H. Amon}
}

@incollection{MARDFEKRI2013716,
title = {26 - Seismic risk analysis of wind turbine support structures},
editor = {S. Tesfamariam and K. Goda},
booktitle = {Handbook of Seismic Risk Analysis and Management of Civil Infrastructure Systems},
publisher = {Woodhead Publishing},
pages = {716-738},
year = {2013},
series = {Woodhead Publishing Series in Civil and Structural Engineering},
isbn = {978-0-85709-268-7},
doi = {https://doi.org/10.1533/9780857098986.4.716},
url = {https://www.sciencedirect.com/science/article/pii/B9780857092687500268},
author = {M. Mardfekri and P. Gardoni}
}

@incollection{DUTTA2020369,
title = {Chapter 15 - Design of experiments for uncertainty quantification based on polynomial chaos expansion metamodels},
editor = {Pijush Samui and Dieu {Tien Bui} and Subrata Chakraborty and Ravinesh C. Deo},
booktitle = {Handbook of Probabilistic Models},
publisher = {Butterworth-Heinemann},
pages = {369-381},
year = {2020},
isbn = {978-0-12-816514-0},
doi = {https://doi.org/10.1016/B978-0-12-816514-0.00015-1},
url = {https://www.sciencedirect.com/science/article/pii/B9780128165140000151},
author = {Subhrajit Dutta and Amir H. Gandomi}
}


@incollection{ALI20221783,
title = {Surrogate modeling for nonlinear gasoline blending operations},
editor = {Yoshiyuki Yamashita and Manabu Kano},
series = {Computer Aided Chemical Engineering},
publisher = {Elsevier},
volume = {49},
pages = {1783-1788},
year = {2022},
booktitle = {14th International Symposium on Process Systems Engineering},
issn = {1570-7946},
doi = {https://doi.org/10.1016/B978-0-323-85159-6.50297-9},
url = {https://www.sciencedirect.com/science/article/pii/B9780323851596502979},
author = {Tasabeh H.M. Ali and Robert E. Franzoi and Brenno C. Menezes}
}

@incollection{WILLIAMS2021451,
title = {Novel Tool for Selecting Surrogate Modeling Techniques for Surface Approximation},
editor = {Metin Türkay and Rafiqul Gani},
series = {Computer Aided Chemical Engineering},
publisher = {Elsevier},
volume = {50},
pages = {451-456},
year = {2021},
booktitle = {31st European Symposium on Computer Aided Process Engineering},
issn = {1570-7946},
doi = {https://doi.org/10.1016/B978-0-323-88506-5.50071-1},
url = {https://www.sciencedirect.com/science/article/pii/B9780323885065500711},
author = {Bianca Williams and Selen Cremaschi}
}

@article{OGUNDIMU2016175,
title = {Adequate sample size for developing prediction models is not simply related to events per variable},
journal = {Journal of Clinical Epidemiology},
volume = {76},
pages = {175-182},
year = {2016},
issn = {0895-4356},
doi = {https://doi.org/10.1016/j.jclinepi.2016.02.031},
url = {https://www.sciencedirect.com/science/article/pii/S0895435616300117},
author = {Emmanuel O. Ogundimu and Douglas G. Altman and Gary S. Collins}
}

@article{Chowdhury2020,
  title     = {Variable selection strategies and its importance in clinical prediction modelling},
  author    = {Chowdhury, Mohammad Ziaul Islam and Turin, Tanvir C},
  journal   = {Family Medicine and Community Health},
  year      = {2020},
  volume    = {8},
  number    = {1},
  pages     = {e000262},
  doi       = {10.1136/fmch-2019-000262},
  issn      = {2305-6983},
  pmid      = {32148735},
  pmcid     = {PMC7032893},
  publisher = {BMJ},
  url       = {https://doi.org/10.1136/fmch-2019-000262}
}

@incollection{WILLIAMS2019353,
title = {Surrogate Model Selection for Design Space Approximation And Surrogatebased Optimization},
editor = {Salvador Garcia Muñoz and Carl D. Laird and Matthew J. Realff},
series = {Computer Aided Chemical Engineering},
publisher = {Elsevier},
volume = {47},
pages = {353-358},
year = {2019},
booktitle = {Proceedings of the 9th International Conference on Foundations of Computer-Aided Process Design},
issn = {1570-7946},
doi = {https://doi.org/10.1016/B978-0-12-818597-1.50056-4},
url = {https://www.sciencedirect.com/science/article/pii/B9780128185971500564},
author = {B.A. Williams and S. Cremaschi}
}

@incollection{MUR2020145,
title = {Comparative Study of Surrogate Modelling Techniques Applied to Three Different Chemical Processes},
editor = {Sauro Pierucci and Flavio Manenti and Giulia Luisa Bozzano and Davide Manca},
series = {Computer Aided Chemical Engineering},
publisher = {Elsevier},
volume = {48},
pages = {145-150},
year = {2020},
booktitle = {30th European Symposium on Computer Aided Process Engineering},
issn = {1570-7946},
doi = {https://doi.org/10.1016/B978-0-12-823377-1.50025-2},
url = {https://www.sciencedirect.com/science/article/pii/B9780128233771500252},
author = {Ramón Mur and Ismael Díaz and Manuel Rodríguez}
}

@article{DEB2021110990,
title = {Review of data-driven energy modelling techniques for building retrofit},
journal = {Renewable and Sustainable Energy Reviews},
volume = {144},
pages = {110990},
year = {2021},
issn = {1364-0321},
doi = {https://doi.org/10.1016/j.rser.2021.110990},
url = {https://www.sciencedirect.com/science/article/pii/S1364032121002823},
author = {C. Deb and A. Schlueter}
}

@incollection{ZHANG2010781,
title = {Chapter 19 - Industrial control system simulation routines},
editor = {Peng Zhang},
booktitle = {Advanced Industrial Control Technology},
publisher = {William Andrew Publishing},
address = {Oxford},
pages = {781-810},
year = {2010},
isbn = {978-1-4377-7807-6},
doi = {https://doi.org/10.1016/B978-1-4377-7807-6.10019-1},
url = {https://www.sciencedirect.com/science/article/pii/B9781437778076100191},
author = {Peng Zhang}
}

@article{WAGNER2023113541,
title = {A systematic review of modeling approaches for flexible energy resources},
journal = {Renewable and Sustainable Energy Reviews},
volume = {184},
pages = {113541},
year = {2023},
issn = {1364-0321},
doi = {https://doi.org/10.1016/j.rser.2023.113541},
url = {https://www.sciencedirect.com/science/article/pii/S1364032123003982},
author = {Lukas Peter Wagner and Lasse Matthias Reinpold and Maximilian Kilthau and Alexander Fay}
}

@article{PROsBlackBox,
author = {Luo, Chen and Xiao, Jiang and Li, Ming and Li, Yun},
year = {2024},
month = {08},
pages = {},
title = {Explainable and generalizable AI-driven multiscale informatics for dynamic system modelling},
volume = {14},
journal = {Scientific Reports},
doi = {10.1038/s41598-024-67259-4}
}

@misc{raschka2020,
      title={Model Evaluation, Model Selection, and Algorithm Selection in Machine Learning}, 
      author={Sebastian Raschka},
      year={2020},
      eprint={1811.12808},
      archivePrefix={arXiv},
      primaryClass={cs.LG},
      url={https://arxiv.org/abs/1811.12808}
}

@article{5foldCV,
author = {Baturynska, Ivanna and Martinsen, Kristian},
year = {2021},
month = {01},
pages = {},
title = {Prediction of geometry deviations in additive manufactured parts: comparison of linear regression with machine learning algorithms},
volume = {32},
journal = {Journal of Intelligent Manufacturing},
doi = {10.1007/s10845-020-01567-0}
}


@article{PACHOULY2022104773,
title = {A systematic literature review on software defect prediction using artificial intelligence: Datasets, Data Validation Methods, Approaches, and Tools},
journal = {Engineering Applications of Artificial Intelligence},
volume = {111},
pages = {104773},
year = {2022},
issn = {0952-1976},
doi = {https://doi.org/10.1016/j.engappai.2022.104773},
url = {https://www.sciencedirect.com/science/article/pii/S0952197622000616},
author = {Jalaj Pachouly and Swati Ahirrao and Ketan Kotecha and Ganeshsree Selvachandran and Ajith Abraham}
}


@article{LeDigabel2011,
  author       = {Le Digabel, S.},
  title        = {Algorithm 909: NOMAD: Nonlinear optimization with the MADS algorithm},
  journal      = {ACM Transactions on Mathematical Software},
  volume       = {37},
  number       = {4},
  pages        = {44:1--44:15},
  year         = {2011},
  month        = {feb},
  doi          = {10.1145/1916461.1916468},
  url          = {http://doi.acm.org/10.1145/1916461.1916468}
}

@misc{NOMAD4,
  author       = {NOMAD Team},
  title        = {NOMAD: Nonlinear Optimization by Mesh Adaptive Direct Search},
  url = {https://nomad-4-user-guide.readthedocs.io/en/latest}
}

@inbook{SensitivityAnalysis1,
author = {Swan, Jonathan},
year = {2016},
month = {12},
pages = {231-254},
title = {Sensitivity Analysis and Scenarios},
isbn = {9780081005873},
doi = {10.1016/B978-0-08-100587-3.00008-7}
}

@article{SensitivityAnalysis2,
author = {Redchuk, Andres and Rios, David},
year = {2010},
month = {03},
pages = {},
title = {Sensitivity Analysis}
}

@incollection{VIDHYALAKSHMI20201,
title = {Chapter 1 - Medical big data mining and processing in e-health care},
editor = {Valentina Emilia Balas and Vijender Kumar Solanki and Raghvendra Kumar},
booktitle = {An Industrial IoT Approach for Pharmaceutical Industry Growth},
publisher = {Academic Press},
pages = {1-30},
year = {2020},
isbn = {978-0-12-821326-1},
doi = {https://doi.org/10.1016/B978-0-12-821326-1.00001-2},
url = {https://www.sciencedirect.com/science/article/pii/B9780128213261000012},
author = {A. Vidhyalakshmi and C. Priya},
}

@incollection{TYAGI202253,
title = {Chapter 4 - Regression analysis},
editor = {Rajiv Pandey and Sunil Kumar Khatri and Neeraj kumar Singh and Parul Verma},
booktitle = {Artificial Intelligence and Machine Learning for EDGE Computing},
publisher = {Academic Press},
pages = {53-63},
year = {2022},
isbn = {978-0-12-824054-0},
doi = {https://doi.org/10.1016/B978-0-12-824054-0.00007-1},
url = {https://www.sciencedirect.com/science/article/pii/B9780128240540000071},
author = {Kanishka Tyagi and Chinmay Rane and  Harshvardhan and Michael Manry}
}

@incollection{JAVAHERI2014153,
title = {Chapter 6 - Response Modeling in Direct Marketing: A Data Mining-Based Approach for Target Selection},
editor = {Yanchang Zhao and Yonghua Cen},
booktitle = {Data Mining Applications with R},
publisher = {Academic Press},
address = {Boston},
pages = {153-180},
year = {2014},
isbn = {978-0-12-411511-8},
doi = {https://doi.org/10.1016/B978-0-12-411511-8.00006-2},
url = {https://www.sciencedirect.com/science/article/pii/B9780124115118000062},
author = {Sadaf Hossein Javaheri and Mohammad Mehdi Sepehri and Babak Teimourpour}
}

@article{OSAMA2023118946,
title = {Gene reduction and machine learning algorithms for cancer classification based on microarray gene expression data: A comprehensive review},
journal = {Expert Systems with Applications},
volume = {213},
pages = {118946},
year = {2023},
issn = {0957-4174},
doi = {https://doi.org/10.1016/j.eswa.2022.118946},
url = {https://www.sciencedirect.com/science/article/pii/S0957417422019649},
author = {Sarah Osama and Hassan Shaban and Abdelmgeid A. Ali}
}


@article{CHAN2023141398,
title = {Hydrogen sulfide (H2S) conversion to hydrogen (H2) and value-added chemicals: Progress, challenges and outlook},
journal = {Chemical Engineering Journal},
volume = {458},
pages = {141398},
year = {2023},
issn = {1385-8947},
doi = {https://doi.org/10.1016/j.cej.2023.141398},
url = {https://www.sciencedirect.com/science/article/pii/S1385894723001298},
author = {Yi Herng Chan and Adrian Chun Minh Loy and Kin Wai Cheah and Slyvester Yew Wang Chai and Lock Hei Ngu and Bing Shen How and Claudia Li and Serene Sow Mun Lock and Mee Kee Wong and Chung Loong Yiin and Bridgid Lai Fui Chin and Zhe Phak Chan and Su Shiung Lam}
}

@article{ZENG2021118846,
title = {High-quality syngas production from biomass driven by chemical looping on a PY-GA coupled reactor},
journal = {Energy},
volume = {214},
pages = {118846},
year = {2021},
issn = {0360-5442},
doi = {https://doi.org/10.1016/j.energy.2020.118846},
url = {https://www.sciencedirect.com/science/article/pii/S0360544220319538},
author = {Jimin Zeng and Rui Xiao and Jun Yuan},
keywords = {PY-GA coupled Reactor, Biomass pyrolysis, Chemical looping gasification, High-quality syngas, Tar}
}

@incollection{KHOSRAVANI20233,
title = {Chapter 1 - Introduction to syngas products and applications},
editor = {Mohammad Reza Rahimpour and Mohammad Amin Makarem and Maryam Meshksar},
booktitle = {Advances in Synthesis Gas : Methods, Technologies and Applications},
publisher = {Elsevier},
pages = {3-25},
year = {2023},
volume = {3},
isbn = {978-0-323-91878-7},
doi = {https://doi.org/10.1016/B978-0-323-91878-7.00014-9},
url = {https://www.sciencedirect.com/science/article/pii/B9780323918787000149},
author = {Hadiseh Khosravani and Maryam Meshksar and Hamid Reza Rahimpour and Mohammad Reza Rahimpour},
keywords = {Syngas applications, Hydrogen and methanol production, Membrane technology, Energy production, Catalytic processes}
}

@article{JIN2023124472,
title = {A promising artificial intelligence-based tool to simulate the efficient and sustainable hydrogen sulfide elimination using deep eutectic solvents},
journal = {Separation and Purification Technology},
volume = {324},
pages = {124472},
year = {2023},
issn = {1383-5866},
doi = {https://doi.org/10.1016/j.seppur.2023.124472},
url = {https://www.sciencedirect.com/science/article/pii/S1383586623013801},
author = {Hulin Jin and Zhiran Jin and Yong-Guk Kim and Chunyang Fan and Afshin Ghanbari}
}

@article{caspani_hydrogen_2025,
	title = {Hydrogen recovery from end-of-life tire pyrolysis gas via H2S splitting},
	journal = {International Journal of Hydrogen Energy},
	volume = {144},
	pages = {1292--1298},
    year = {2025},
	issn = {0360-3199},
	doi = {10.1016/j.ijhydene.2025.02.059},
    url = {https://www.sciencedirect.com/science/article/pii/S036031992500624X},
	author = {Caspani, Simone and Manenti, Flavio},
}

@incollection{caspani_integrated_2024,
	title = {Integrated Recycling of End-of-Life Tires through Pyrolysis for Fuels Production with Hydrogen Recovery},
	volume = {53},
	url = {https://www.sciencedirect.com/science/article/pii/B978044328824150171X},
	doi = {10.1016/B978-0-443-28824-1.50171-X},
	series = {34 European Symposium on Computer Aided Process Engineering / 15 International Symposium on Process Systems Engineering},
	pages = {1021--1026},
	booktitle = {Computer Aided Chemical Engineering},
	author = {Caspani, Simone and Nova, Anna and Negri, Francesco and Manenti, Flavio},
	date = {2024-01-01},
}

@article{bozzini_techno-economic-assessment_2025,
	title = {Techno-economic-assessment of the methanol synthesis from captured {CO}2 and modular nuclear power-based electrolysis},
	journal = {Journal of {CO}2 Utilization},
	volume = {101},
	pages = {103186},
	year = {2025},
	issn = {2212-9820},
	doi = {10.1016/j.jcou.2025.103186},
	url = {https://www.sciencedirect.com/science/article/pii/S2212982025001702},
	author = {Bozzini, Marcello Maria and Signorelli, Margherita and Moioli, Emanuele and Manenti, Flavio},
}

@article{mansilha_comprehensive_2026,
	title = {A comprehensive review of green hydrogen production technologies: current status, challenges, research trends and future directions},
	journal = {Renewable and Sustainable Energy Reviews},
	volume = {225},
	pages = {116119},
    year = {2025},
	issn = {1364-0321},
	doi = {10.1016/j.rser.2025.116119},
	url = {https://www.sciencedirect.com/science/article/pii/S1364032125007920},
	author = {Mansilha, Catarina and Barbosa-Póvoa, Ana and Tarelho, Luís and Fonseca, André},
}

@article{santana_evaluating_2024,
	title = {Evaluating the economic influence of water sources on green hydrogen production: A cost analysis approach},
	journal = {International Journal of Hydrogen Energy},
	volume = {89},
	pages = {353--363},
    year = {2025},
	issn = {0360-3199},
	doi = {10.1016/j.ijhydene.2024.09.274},
	url = {https://www.sciencedirect.com/science/article/pii/S0360319924039831},
	author = {Santana, Leonardo and Santos, Gustavo dos and Santos, Ana and Marinho, Chrislaine and Bispo, Artur and Villardi, Hugo and Pessoa, Fernando},
}
%%  end
