# Supplementary material for: Optimal Design of Acid Gas-to-Syngas (AG2S) Technology: Process Optimization and Surrogate Modeling
Source: Ind Eng Chem Res. 2026 Apr 7;65(15):8006–16. doi: 10.1021/acs.iecr.5c05101 (PMC13127113; doi:10.1021/acs.iecr.5c05101)
Supplement: Supplementary file 2 [file ie5c05101_si_002.zip › AG2S_Surrogato.bib]

@incollection{shi_chapter_2015,
	location = {Amsterdam},
	title = {Chapter 11 - Wellbore Cement Integrity under Geologic Carbon Storage Conditions},
	isbn = {978-0-444-63259-3},
	url = {https://www.sciencedirect.com/science/article/pii/B9780444632593000112},
	pages = {333--362},
	booktitle = {Novel Materials for Carbon Dioxide Mitigation Technology},
	publisher = {Elsevier},
	author = {Zhang, Liwei and Dzombak, David A. and Kutchko, Barbara G.},
	editor = {Shi, Fan and Morreale, Bryan},
	date = {2015},
	doi = {https://doi.org/10.1016/B978-0-444-63259-3.00011-2},
}

@article{wagenfeld_sustainable_2019,
	title = {Sustainable applications utilizing sulfur, a by-product from oil and gas industry: A state-of-the-art review},
	volume = {95},
	issn = {0956-053X},
	url = {https://www.sciencedirect.com/science/article/pii/S0956053X19303769},
	doi = {https://doi.org/10.1016/j.wasman.2019.06.002},
	pages = {78--89},
	journaltitle = {Waste Management},
	author = {Wagenfeld, Jan-Georg and Al-Ali, Khalid and Almheiri, Saif and Slavens, Angela F. and Calvet, Nicolas},
	date = {2019},
	keywords = {By-product management, Oversupply, Sulfur, Sulfur sustainable technologies, Sulfur utilization, Sulfuric acid},
}

@patent{flavio_manenti_syngas_2017,
	title = {{SYNGAS} {PRODUCTION} {BY} {CO}2 {REDUCTION} {PROCESS}},
	type = {patentus},
	number = { 9,630,839 B2},
	author = {Flavio Manenti, Sauro Pierucci, Lucio Molinari},
	date = {2017-04-25},
	note = {Type: patentus},
}

@article{bassani_sulfur_2018,
	title = {Sulfur Rich Coal Gasification and Low Impact Methanol Production},
	volume = {6},
	doi = {https://doi.org/10.13044/j.sdewes.d5.0188},
	pages = {210--226},
	number = {1},
	journaltitle = {Journal of Sustainable Development of Energy, Water and Environment Systems},
	author = {Bassani, A. and Bozzano, G. and Pirola, C. and Frau, C. and Pettinau, A. and Maggio, E. and Ranzi, E. and Manenti, F.},
	date = {2018},
}

@article{bassani_sorption_2019,
	title = {Sorption Enhanced Water Gas Shift for H2 production using sour gases as feedstock},
	volume = {44},
	issn = {0360-3199},
	url = {https://www.sciencedirect.com/science/article/pii/S0360319919316325},
	doi = {https://doi.org/10.1016/j.ijhydene.2019.04.199},
	pages = {16132--16143},
	number = {31},
	journaltitle = {International Journal of Hydrogen Energy},
	author = {Bassani, Andrea and Dijk, H. A. J. van and Cobden, P. D. and Spigno, Giorgia and Manzolini, Giampaolo and Manenti, Flavio},
	date = {2019},
}

@article{ishaq_innovative_2025,
	title = {An innovative integrated system developed for hydrogen fuel production and sulfur recovery from acid gas streams for sustainable development},
	volume = {13},
	issn = {2213-3437},
	doi = {https://doi.org/10.1016/j.jece.2025.117415},
	pages = {117415},
	number = {5},
	journaltitle = {Journal of Environmental Chemical Engineering},
	author = {Ishaq, Muhammad and Dincer, Ibrahim},
	date = {2025},
}

@article{abdulrahman_natural_2013,
	title = {Natural gas sweetening process simulation and optimization: A case study of Khurmala field in Iraqi Kurdistan region},
	volume = {14},
	issn = {1875-5100},
	url = {https://www.sciencedirect.com/science/article/pii/S1875510013000498},
	doi = {https://doi.org/10.1016/j.jngse.2013.06.005},
	pages = {116--120},
	journaltitle = {Journal of Natural Gas Science and Engineering},
	author = {Abdulrahman, R. K. and Sebastine, I. M.},
	date = {2013},
}

@article{rhodes_low-temperature_2000,
	title = {The low-temperature hydrolysis of carbonyl sulfide and carbon disulfide: a review},
	volume = {59},
	issn = {0920-5861},
	url = {https://www.sciencedirect.com/science/article/pii/S0920586100003096},
	doi = {https://doi.org/10.1016/S0920-5861(00)00309-6},
	pages = {443--464},
	number = {3},
	journaltitle = {Catalysis Today},
	author = {Rhodes, Colin and Riddel, Stewart A. and West, John and Williams, B. Peter and Hutchings, Graham J.},
	date = {2000},
}

@article{jouhara_waste_2018,
	title = {Waste heat recovery technologies and applications},
	volume = {6},
	issn = {2451-9049},
	url = {https://www.sciencedirect.com/science/article/pii/S2451904918300015},
	doi = {https://doi.org/10.1016/j.tsep.2018.04.017},
	pages = {268--289},
	journaltitle = {Thermal Science and Engineering Progress},
	author = {Jouhara, Hussam and Khordehgah, Navid and Almahmoud, Sulaiman and Delpech, Bertrand and Chauhan, Amisha and Tassou, Savvas A.},
	date = {2018},
}

@misc{ernst_worrell_energy_2008,
	title = {Energy Efficiency Improvement and Cost Saving Opportunities for the Glass Industry},
	url = {https://www.energystar.gov/sites/default/files/buildings/tools/Glass-Guide.pdf},
	author = {Ernst Worrell, Christina Galitsky, Eric Masanet,  and Graus, Wina},
	date = {2008},
}

@article{manenti_design_2012,
	title = {Design of {SRU} Thermal Reactor and Waste Heat Boiler Considering Recombination Reactions},
	volume = {42},
	issn = {1877-7058},
	url = {https://www.sciencedirect.com/science/article/pii/S1877705812028299},
	doi = {https://doi.org/10.1016/j.proeng.2012.07.429},
	pages = {376--383},
	journaltitle = {Procedia Engineering},
	author = {Manenti, G. and Papasidero, D. and Manenti, F. and Bozzano, G. and Pierucci, S.},
	date = {2012},
	annotation = {{CHISA} 2012},
}

@article{nasato_modeling_1994,
	title = {Modeling Reaction Quench Times in the Waste Heat Boiler of a Claus Plant},
	volume = {33},
	doi = {10.1021/ie00025a002},
	pages = {7--13},
	number = {1},
	journaltitle = {Industrial \& Engineering Chemistry Research},
	author = {Nasato, Linda V. and Karan, Kunal and Mehrotra, Anil K. and Behie, Leo A.},
	date = {1994},
	note = {Publisher: American Chemical Society},
}

@article{bassani_low_2017,
	title = {Low Impact Methanol Production from Sulfur Rich Coal Gasification},
	volume = {105},
	issn = {1876-6102},
	url = {https://www.sciencedirect.com/science/article/pii/S1876610217310718},
	doi = {https://doi.org/10.1016/j.egypro.2017.03.970},
	pages = {4519--4524},
	journaltitle = {Energy Procedia},
	author = {Bassani, Andrea and Bozzano, Giulia and Pirola, Carlo and Ranzi, Eliseo and Pierucci, Sauro and Manenti, Flavio},
	date = {2017},
	annotation = {8th International Conference on Applied Energy, {ICAE}2016, 8-11 October 2016, Beijing, China},
}

@book{natta_users_1998,
	location = {Politecnico di Milano, Piazza Leonardo da Vinci, 32, 20133 Milano ({MI})},
	edition = {4},
	title = {User’s Manual {DSMOKE} {PROGRAM} Release 4.3},
	publisher = {Politecnico di Milano},
	author = {Natta”, Dipartimento di Chimica Industriale e Ingegneria Chimica “Giulio},
	date = {1998-11},
}

@article{bassani_sulfur_2018-1,
	title = {Sulfur Rich Coal Gasification and Low Impact Methanol Production},
	volume = {6},
	url = {https://doi.org/10.13044/j.sdewes.d5.0188},
	doi = {10.13044/j.sdewes.d5.0188},
	pages = {210--226},
	number = {1},
	journaltitle = {Journal of Sustainable Development of Energy, Water and Environment Systems},
	author = {Bassani, A. and Bozzano, G. and Pirola, C. and Frau, C. and Pettinau, A. and Maggio, E. and Ranzi, E. and Manenti, F.},
	date = {2018},
}

@article{manenti_multi-scale_2013,
	title = {Multi-scale modeling of Claus thermal furnace and waste heat boiler using detailed kinetics},
	volume = {59},
	issn = {0098-1354},
	url = {https://www.sciencedirect.com/science/article/pii/S0098135413001932},
	doi = {https://doi.org/10.1016/j.compchemeng.2013.05.028},
	pages = {219--225},
	journaltitle = {Computers \& Chemical Engineering},
	author = {Manenti, Flavio and Papasidero, Davide and Frassoldati, Alessio and Bozzano, Giulia and Pierucci, Sauro and Ranzi, Eliseo},
	date = {2013},
	annotation = {Selected papers from {ESCAPE}-22 (European Symposium on Computer Aided Process Engineering - 22), 17-20 June 2012, London, {UK}},
}

@article{binoist_kinetic_2003,
	title = {Kinetic study of the pyrolysis of H2S},
	volume = {42},
	url = {https://www.scopus.com/inward/record.uri?eid=2-s2.0-0041470328&doi=10.1021%2fie021012r&partnerID=40&md5=9e0dfce16fc454ea7858217b70fd5c69},
	doi = {10.1021/ie021012r},
	pages = {3943 -- 3951},
	number = {17},
	journaltitle = {Industrial and Engineering Chemistry Research},
	author = {Binoist, Manuel and Labégorre, Bernard and Monnet, Franck and Clark, Peter D. and Dowling, Norman I. and Huang, M. and Archambault, Damien and Plasari, Edouard and Marquaire, Paul-Marie},
	date = {2003},
	note = {Type: Article},
	annotation = {Cited by: 97},
}

@incollection{li_chapter_2022,
	title = {Chapter 9 - Syngas production via biomass gasification},
	isbn = {978-0-12-824419-7},
	url = {https://www.sciencedirect.com/science/article/pii/B9780128244197000194},
	pages = {211--261},
	booktitle = {Biomass, Biofuels, Biochemicals},
	publisher = {Elsevier},
	author = {Pandey, Preeti H. and Ukarde, Tejas M. and Mahale, Jyoti S. and Vasishta, Ayush and Pawar, Hitesh S.},
	editor = {Li, Hu and Saravanamurugan, S. and Pandey, Ashok and Elumalai, Sasikumar},
	date = {2022},
	doi = {https://doi.org/10.1016/B978-0-12-824419-7.00019-4},
}

@article{glarborg_theoretical_2025,
	title = {Theoretical and kinetic modeling study of H2S pyrolysis},
	volume = {519},
	issn = {1385-8947},
	url = {https://www.sciencedirect.com/science/article/pii/S1385894725056967},
	doi = {https://doi.org/10.1016/j.cej.2025.164860},
	pages = {164860},
	journaltitle = {Chemical Engineering Journal},
	author = {Glarborg, Peter and Marshall, Paul and Jasper, Ahren W.},
	date = {2025},
	keywords = {Pyrolysis, {HS}, Kinetic model, Reactor, Theory},
}

@online{national_institute_of_standards_and_technology_nist_process_nodate,
	title = {Process Improvement (Design of Experiments)},
	url = {https://www.itl.nist.gov/div898/handbook/pri/pri.htm},
	author = {{National Institute of Standards and Technology (NIST)}},
}

@incollection{martin_22_2016,
	title = {2.2 Design of Experiment and Mixture Design of Experiments 2.2.1 Design of Experiment},
	volume = {39},
	url = {https://www.sciencedirect.com/topics/engineering/design-of-experiments},
	series = {Computer Aided Chemical Engineering},
	pages = {3--43},
	booktitle = {Tools For Chemical Product Design},
	publisher = {Elsevier},
	author = {Ng, L. Y. and Chemmangattuvalappil, N. G. and Dev, V. A. and Eden, M. R.},
	editor = {Martín, Mariano and Eden, Mario R. and Chemmangattuvalappil, Nishanth G.},
	date = {2016},
	note = {{ISSN}: 1570-7946},
}

@incollection{speight_chapter_2020,
	title = {Chapter 8 - Processing gas from tight formations},
	isbn = {978-0-12-813315-6},
	url = {https://www.sciencedirect.com/science/article/pii/B9780128133156000087},
	pages = {451--518},
	booktitle = {Shale Oil and Gas Production Processes},
	publisher = {Gulf Professional Publishing},
	author = {Speight, James},
	editor = {Speight, James},
	date = {2020},
	doi = {https://doi.org/10.1016/B978-0-12-813315-6.00008-7},
}

@article{gupta_advances_2016,
	title = {Advances in sulfur chemistry for treatment of acid gases},
	volume = {54},
	issn = {0360-1285},
	url = {https://www.sciencedirect.com/science/article/pii/S0360128515300526},
	doi = {https://doi.org/10.1016/j.pecs.2015.11.001},
	pages = {65--92},
	journaltitle = {Progress in Energy and Combustion Science},
	author = {Gupta, A. K. and Ibrahim, S. and Shoaibi, A. Al},
	date = {2016},
}

@incollection{mokhatab_chapter_2019,
	edition = {Fourth Edition},
	title = {Chapter 8 - Sulfur Recovery and Handling},
	isbn = {978-0-12-815817-3},
	url = {https://www.sciencedirect.com/science/article/pii/B9780128158173000083},
	pages = {271--305},
	booktitle = {Handbook of Natural Gas Transmission and Processing (Fourth Edition)},
	publisher = {Gulf Professional Publishing},
	author = {Mokhatab, Saeid and Poe, William A. and Mak, John Y.},
	editor = {Mokhatab, Saeid and Poe, William A. and Mak, John Y.},
	date = {2019},
	doi = {https://doi.org/10.1016/B978-0-12-815817-3.00008-3},
}

@article{ishaq_innovative_2025-1,
	title = {An innovative integrated system developed for hydrogen fuel production and sulfur recovery from acid gas streams for sustainable development},
	volume = {13},
	issn = {2213-3437},
	url = {https://www.sciencedirect.com/science/article/pii/S2213343725021116},
	doi = {https://doi.org/10.1016/j.jece.2025.117415},
	pages = {117415},
	number = {5},
	journaltitle = {Journal of Environmental Chemical Engineering},
	author = {Ishaq, Muhammad and Dincer, Ibrahim},
	date = {2025},
}

@incollection{espuna_technical_2017,
	title = {Technical Feasibility of {AG}2S™ Process Revamping},
	volume = {40},
	url = {https://www.sciencedirect.com/science/article/pii/B9780444639653500660},
	series = {Computer Aided Chemical Engineering},
	pages = {385--390},
	booktitle = {27th European Symposium on Computer Aided Process Engineering},
	publisher = {Elsevier},
	author = {Bassani, Andrea and Pirola, Carlo and Bozzano, Giulia and Ranzi, Eliseo and Manenti, Flavio},
	editor = {Espuña, Antonio and Graells, Moisès and Puigjaner, Luis},
	date = {2017},
	doi = {https://doi.org/10.1016/B978-0-444-63965-3.50066-0},
	note = {{ISSN}: 1570-7946},
}

@incollection{basile_8_2011,
	title = {8 - Inorganic membranes for synthesis gas processing},
	isbn = {978-1-84569-969-7},
	url = {https://www.sciencedirect.com/science/article/pii/B9781845699697500084},
	series = {Woodhead Publishing Series in Energy},
	pages = {214--254},
	booktitle = {Advanced Membrane Science and Technology for Sustainable Energy and Environmental Applications},
	publisher = {Woodhead Publishing},
	author = {Smart, S. and Ding, L. P. and Costa, J. C. Diniz Da},
	editor = {Basile, Angelo and Nunes, Suzana Pereira},
	date = {2011},
	doi = {https://doi.org/10.1533/9780857093790.2.214},
}

@article{rouanet_improvement_2024,
	title = {Improvement of syngas quality from two-stage downdraft wood gasification through steam and oxygen injection},
	volume = {180},
	issn = {0961-9534},
	url = {https://www.sciencedirect.com/science/article/pii/S0961953423002970},
	doi = {https://doi.org/10.1016/j.biombioe.2023.106998},
	pages = {106998},
	journaltitle = {Biomass and Bioenergy},
	author = {Rouanet, A. and Jeanmart, H.},
	date = {2024},
}

@incollection{rahimpour_434_2025,
	location = {Oxford},
	edition = {First Edition},
	title = {4.34 - Global Methanol Production/Demand and Prospects},
	isbn = {978-0-443-15741-7},
	url = {https://www.sciencedirect.com/science/article/pii/B9780443157400000653},
	pages = {650--674},
	booktitle = {Comprehensive Methanol Science (First Edition)},
	publisher = {Elsevier},
	author = {Li, Minhua and Zhang, Rui and Wang, Feng and Li, Chao'en},
	editor = {Rahimpour, Mohammad Reza},
	date = {2025},
	doi = {https://doi.org/10.1016/B978-0-443-15740-0.00065-3},
}

@article{mcbride_overview_2019,
	title = {Overview of Surrogate Modeling in Chemical Process Engineering},
	volume = {91},
	doi = {https://doi.org/10.1002/cite.201800091},
	pages = {228--239},
	number = {3},
	journaltitle = {Chemie Ingenieur Technik},
	author = {{McBride}, Kevin and Sundmacher, Kai},
	date = {2019},
}

@thesis{sanchez_martinez_tiresias_2021,
	title = {Tiresias: a machine learning automated metamodeling framework of chemical process simulation},
	institution = {Politecnico di Milano - Scuola di Ingegneria Industriale e dell'Informazione},
	type = {Master's Thesis},
	author = {Sánchez Martínez, Luis Felipe},
	date = {2021},
}

@article{koo_tiresias_2018,
	title = {Tiresias: Context-sensitive Approach to Decipher the Presence and Strength of {MicroRNA} Regulatory Interactions},
	volume = {8},
	doi = {10.7150/thno.22065},
	pages = {277--291},
	number = {1},
	journaltitle = {Theranostics},
	author = {Koo, J. and Zhang, J. and Chaterji, S.},
	date = {2018},
	pmid = {29290807},
	pmcid = {PMC5743474},
}

@article{ebbs-picken_design_2023,
	title = {Design optimization methodologies applied to battery thermal management systems: A review},
	volume = {67},
	issn = {2352-152X},
	url = {https://www.sciencedirect.com/science/article/pii/S2352152X23008575},
	doi = {https://doi.org/10.1016/j.est.2023.107460},
	pages = {107460},
	journaltitle = {Journal of Energy Storage},
	author = {Ebbs-Picken, Takiah and Silva, Carlos M. Da and Amon, Cristina H.},
	date = {2023},
}

@incollection{tesfamariam_26_2013,
	title = {26 - Seismic risk analysis of wind turbine support structures},
	isbn = {978-0-85709-268-7},
	url = {https://www.sciencedirect.com/science/article/pii/B9780857092687500268},
	series = {Woodhead Publishing Series in Civil and Structural Engineering},
	pages = {716--738},
	booktitle = {Handbook of Seismic Risk Analysis and Management of Civil Infrastructure Systems},
	publisher = {Woodhead Publishing},
	author = {Mardfekri, M. and Gardoni, P.},
	editor = {Tesfamariam, S. and Goda, K.},
	date = {2013},
	doi = {https://doi.org/10.1533/9780857098986.4.716},
}

@incollection{samui_chapter_2020,
	title = {Chapter 15 - Design of experiments for uncertainty quantification based on polynomial chaos expansion metamodels},
	isbn = {978-0-12-816514-0},
	url = {https://www.sciencedirect.com/science/article/pii/B9780128165140000151},
	pages = {369--381},
	booktitle = {Handbook of Probabilistic Models},
	publisher = {Butterworth-Heinemann},
	author = {Dutta, Subhrajit and Gandomi, Amir H.},
	editor = {Samui, Pijush and Bui, Dieu Tien and Chakraborty, Subrata and Deo, Ravinesh C.},
	date = {2020},
	doi = {https://doi.org/10.1016/B978-0-12-816514-0.00015-1},
}

@incollection{yamashita_surrogate_2022,
	title = {Surrogate modeling for nonlinear gasoline blending operations},
	volume = {49},
	url = {https://www.sciencedirect.com/science/article/pii/B9780323851596502979},
	series = {Computer Aided Chemical Engineering},
	pages = {1783--1788},
	booktitle = {14th International Symposium on Process Systems Engineering},
	publisher = {Elsevier},
	author = {Ali, Tasabeh H. M. and Franzoi, Robert E. and Menezes, Brenno C.},
	editor = {Yamashita, Yoshiyuki and Kano, Manabu},
	date = {2022},
	doi = {https://doi.org/10.1016/B978-0-323-85159-6.50297-9},
	note = {{ISSN}: 1570-7946},
}

@incollection{turkay_novel_2021,
	title = {Novel Tool for Selecting Surrogate Modeling Techniques for Surface Approximation},
	volume = {50},
	url = {https://www.sciencedirect.com/science/article/pii/B9780323885065500711},
	series = {Computer Aided Chemical Engineering},
	pages = {451--456},
	booktitle = {31st European Symposium on Computer Aided Process Engineering},
	publisher = {Elsevier},
	author = {Williams, Bianca and Cremaschi, Selen},
	editor = {Türkay, Metin and Gani, Rafiqul},
	date = {2021},
	doi = {https://doi.org/10.1016/B978-0-323-88506-5.50071-1},
	note = {{ISSN}: 1570-7946},
}

@article{ogundimu_adequate_2016,
	title = {Adequate sample size for developing prediction models is not simply related to events per variable},
	volume = {76},
	issn = {0895-4356},
	url = {https://www.sciencedirect.com/science/article/pii/S0895435616300117},
	doi = {https://doi.org/10.1016/j.jclinepi.2016.02.031},
	pages = {175--182},
	journaltitle = {Journal of Clinical Epidemiology},
	author = {Ogundimu, Emmanuel O. and Altman, Douglas G. and Collins, Gary S.},
	date = {2016},
}

@article{chowdhury_variable_2020,
	title = {Variable selection strategies and its importance in clinical prediction modelling},
	volume = {8},
	issn = {2305-6983},
	url = {https://doi.org/10.1136/fmch-2019-000262},
	doi = {10.1136/fmch-2019-000262},
	pages = {e000262},
	number = {1},
	journaltitle = {Family Medicine and Community Health},
	author = {Chowdhury, Mohammad Ziaul Islam and Turin, Tanvir C},
	date = {2020},
	pmid = {32148735},
	pmcid = {PMC7032893},
	note = {Publisher: {BMJ}},
}

@incollection{munoz_surrogate_2019,
	title = {Surrogate Model Selection for Design Space Approximation And Surrogatebased Optimization},
	volume = {47},
	url = {https://www.sciencedirect.com/science/article/pii/B9780128185971500564},
	series = {Computer Aided Chemical Engineering},
	pages = {353--358},
	booktitle = {Proceedings of the 9th International Conference on Foundations of Computer-Aided Process Design},
	publisher = {Elsevier},
	author = {Williams, B. A. and Cremaschi, S.},
	editor = {Muñoz, Salvador Garcia and Laird, Carl D. and Realff, Matthew J.},
	date = {2019},
	doi = {https://doi.org/10.1016/B978-0-12-818597-1.50056-4},
	note = {{ISSN}: 1570-7946},
}

@incollection{pierucci_comparative_2020,
	title = {Comparative Study of Surrogate Modelling Techniques Applied to Three Different Chemical Processes},
	volume = {48},
	url = {https://www.sciencedirect.com/science/article/pii/B9780128233771500252},
	series = {Computer Aided Chemical Engineering},
	pages = {145--150},
	booktitle = {30th European Symposium on Computer Aided Process Engineering},
	publisher = {Elsevier},
	author = {Mur, Ramón and Díaz, Ismael and Rodríguez, Manuel},
	editor = {Pierucci, Sauro and Manenti, Flavio and Bozzano, Giulia Luisa and Manca, Davide},
	date = {2020},
	doi = {https://doi.org/10.1016/B978-0-12-823377-1.50025-2},
	note = {{ISSN}: 1570-7946},
}

@article{deb_review_2021,
	title = {Review of data-driven energy modelling techniques for building retrofit},
	volume = {144},
	issn = {1364-0321},
	url = {https://www.sciencedirect.com/science/article/pii/S1364032121002823},
	doi = {https://doi.org/10.1016/j.rser.2021.110990},
	pages = {110990},
	journaltitle = {Renewable and Sustainable Energy Reviews},
	author = {Deb, C. and Schlueter, A.},
	date = {2021},
}

@incollection{zhang_chapter_2010,
	location = {Oxford},
	title = {Chapter 19 - Industrial control system simulation routines},
	isbn = {978-1-4377-7807-6},
	url = {https://www.sciencedirect.com/science/article/pii/B9781437778076100191},
	pages = {781--810},
	booktitle = {Advanced Industrial Control Technology},
	publisher = {William Andrew Publishing},
	author = {Zhang, Peng},
	editor = {Zhang, Peng},
	date = {2010},
	doi = {https://doi.org/10.1016/B978-1-4377-7807-6.10019-1},
}

@article{wagner_systematic_2023,
	title = {A systematic review of modeling approaches for flexible energy resources},
	volume = {184},
	issn = {1364-0321},
	url = {https://www.sciencedirect.com/science/article/pii/S1364032123003982},
	doi = {https://doi.org/10.1016/j.rser.2023.113541},
	pages = {113541},
	journaltitle = {Renewable and Sustainable Energy Reviews},
	author = {Wagner, Lukas Peter and Reinpold, Lasse Matthias and Kilthau, Maximilian and Fay, Alexander},
	date = {2023},
}

@article{luo_explainable_2024,
	title = {Explainable and generalizable {AI}-driven multiscale informatics for dynamic system modelling},
	volume = {14},
	doi = {10.1038/s41598-024-67259-4},
	journaltitle = {Scientific Reports},
	author = {Luo, Chen and Xiao, Jiang and Li, Ming and Li, Yun},
	date = {2024-08},
}

@misc{raschka_model_2020,
	title = {Model Evaluation, Model Selection, and Algorithm Selection in Machine Learning},
	url = {https://arxiv.org/abs/1811.12808},
	author = {Raschka, Sebastian},
	date = {2020},
	note = {\_eprint: 1811.12808},
}

@article{baturynska_prediction_2021,
	title = {Prediction of geometry deviations in additive manufactured parts: comparison of linear regression with machine learning algorithms},
	volume = {32},
	doi = {10.1007/s10845-020-01567-0},
	journaltitle = {Journal of Intelligent Manufacturing},
	author = {Baturynska, Ivanna and Martinsen, Kristian},
	date = {2021-01},
}

@article{pachouly_systematic_2022,
	title = {A systematic literature review on software defect prediction using artificial intelligence: Datasets, Data Validation Methods, Approaches, and Tools},
	volume = {111},
	issn = {0952-1976},
	url = {https://www.sciencedirect.com/science/article/pii/S0952197622000616},
	doi = {https://doi.org/10.1016/j.engappai.2022.104773},
	pages = {104773},
	journaltitle = {Engineering Applications of Artificial Intelligence},
	author = {Pachouly, Jalaj and Ahirrao, Swati and Kotecha, Ketan and Selvachandran, Ganeshsree and Abraham, Ajith},
	date = {2022},
}

@article{le_digabel_algorithm_2011,
	title = {Algorithm 909: {NOMAD}: Nonlinear optimization with the {MADS} algorithm},
	volume = {37},
	url = {http://doi.acm.org/10.1145/1916461.1916468},
	doi = {10.1145/1916461.1916468},
	pages = {44:1--44:15},
	number = {4},
	journaltitle = {{ACM} Transactions on Mathematical Software},
	author = {Le Digabel, S.},
	date = {2011-02},
}

@misc{team_nomad_nodate,
	title = {{NOMAD}: Nonlinear Optimization by Mesh Adaptive Direct Search},
	url = {https://nomad-4-user-guide.readthedocs.io/en/latest},
	author = {Team, {NOMAD}},
}

@incollection{swan_sensitivity_2016,
	title = {Sensitivity Analysis and Scenarios},
	isbn = {978-0-08-100587-3},
	pages = {231--254},
	author = {Swan, Jonathan},
	date = {2016-12},
	doi = {10.1016/B978-0-08-100587-3.00008-7},
}

@article{redchuk_sensitivity_2010,
	title = {Sensitivity Analysis},
	author = {Redchuk, Andres and Rios, David},
	date = {2010-03},
}

@incollection{balas_chapter_2020,
	title = {Chapter 1 - Medical big data mining and processing in e-health care},
	isbn = {978-0-12-821326-1},
	url = {https://www.sciencedirect.com/science/article/pii/B9780128213261000012},
	pages = {1--30},
	booktitle = {An Industrial {IoT} Approach for Pharmaceutical Industry Growth},
	publisher = {Academic Press},
	author = {Vidhyalakshmi, A. and Priya, C.},
	editor = {Balas, Valentina Emilia and Solanki, Vijender Kumar and Kumar, Raghvendra},
	date = {2020},
	doi = {https://doi.org/10.1016/B978-0-12-821326-1.00001-2},
}

@incollection{pandey_chapter_2022,
	title = {Chapter 4 - Regression analysis},
	isbn = {978-0-12-824054-0},
	url = {https://www.sciencedirect.com/science/article/pii/B9780128240540000071},
	pages = {53--63},
	booktitle = {Artificial Intelligence and Machine Learning for {EDGE} Computing},
	publisher = {Academic Press},
	author = {Tyagi, Kanishka and Rane, Chinmay and {Harshvardhan} and Manry, Michael},
	editor = {Pandey, Rajiv and Khatri, Sunil Kumar and Singh, Neeraj kumar and Verma, Parul},
	date = {2022},
	doi = {https://doi.org/10.1016/B978-0-12-824054-0.00007-1},
}

@incollection{zhao_chapter_2014,
	location = {Boston},
	title = {Chapter 6 - Response Modeling in Direct Marketing: A Data Mining-Based Approach for Target Selection},
	isbn = {978-0-12-411511-8},
	url = {https://www.sciencedirect.com/science/article/pii/B9780124115118000062},
	pages = {153--180},
	booktitle = {Data Mining Applications with R},
	publisher = {Academic Press},
	author = {Javaheri, Sadaf Hossein and Sepehri, Mohammad Mehdi and Teimourpour, Babak},
	editor = {Zhao, Yanchang and Cen, Yonghua},
	date = {2014},
	doi = {https://doi.org/10.1016/B978-0-12-411511-8.00006-2},
}

@article{osama_gene_2023,
	title = {Gene reduction and machine learning algorithms for cancer classification based on microarray gene expression data: A comprehensive review},
	volume = {213},
	issn = {0957-4174},
	url = {https://www.sciencedirect.com/science/article/pii/S0957417422019649},
	doi = {https://doi.org/10.1016/j.eswa.2022.118946},
	pages = {118946},
	journaltitle = {Expert Systems with Applications},
	author = {Osama, Sarah and Shaban, Hassan and Ali, Abdelmgeid A.},
	date = {2023},
}

@article{chan_hydrogen_2023,
	title = {Hydrogen sulfide (H2S) conversion to hydrogen (H2) and value-added chemicals: Progress, challenges and outlook},
	volume = {458},
	issn = {1385-8947},
	url = {https://www.sciencedirect.com/science/article/pii/S1385894723001298},
	doi = {https://doi.org/10.1016/j.cej.2023.141398},
	pages = {141398},
	journaltitle = {Chemical Engineering Journal},
	author = {Chan, Yi Herng and Loy, Adrian Chun Minh and Cheah, Kin Wai and Chai, Slyvester Yew Wang and Ngu, Lock Hei and How, Bing Shen and Li, Claudia and Lock, Serene Sow Mun and Wong, Mee Kee and Yiin, Chung Loong and Chin, Bridgid Lai Fui and Chan, Zhe Phak and Lam, Su Shiung},
	date = {2023},
}

@article{zeng_high-quality_2021,
	title = {High-quality syngas production from biomass driven by chemical looping on a {PY}-{GA} coupled reactor},
	volume = {214},
	issn = {0360-5442},
	url = {https://www.sciencedirect.com/science/article/pii/S0360544220319538},
	doi = {https://doi.org/10.1016/j.energy.2020.118846},
	pages = {118846},
	journaltitle = {Energy},
	author = {Zeng, Jimin and Xiao, Rui and Yuan, Jun},
	date = {2021},
	keywords = {Biomass pyrolysis, Chemical looping gasification, High-quality syngas, {PY}-{GA} coupled Reactor, Tar},
}

@incollection{rahimpour_chapter_2023,
	title = {Chapter 1 - Introduction to syngas products and applications},
	volume = {3},
	isbn = {978-0-323-91878-7},
	url = {https://www.sciencedirect.com/science/article/pii/B9780323918787000149},
	pages = {3--25},
	booktitle = {Advances in Synthesis Gas : Methods, Technologies and Applications},
	publisher = {Elsevier},
	author = {Khosravani, Hadiseh and Meshksar, Maryam and Rahimpour, Hamid Reza and Rahimpour, Mohammad Reza},
	editor = {Rahimpour, Mohammad Reza and Makarem, Mohammad Amin and Meshksar, Maryam},
	date = {2023},
	doi = {https://doi.org/10.1016/B978-0-323-91878-7.00014-9},
	keywords = {Catalytic processes, Energy production, Hydrogen and methanol production, Membrane technology, Syngas applications},
}

@article{jin_promising_2023,
	title = {A promising artificial intelligence-based tool to simulate the efficient and sustainable hydrogen sulfide elimination using deep eutectic solvents},
	volume = {324},
	issn = {1383-5866},
	url = {https://www.sciencedirect.com/science/article/pii/S1383586623013801},
	doi = {https://doi.org/10.1016/j.seppur.2023.124472},
	pages = {124472},
	journaltitle = {Separation and Purification Technology},
	author = {Jin, Hulin and Jin, Zhiran and Kim, Yong-Guk and Fan, Chunyang and Ghanbari, Afshin},
	date = {2023},
}

@article{caspani_hydrogen_2025,
	title = {Hydrogen recovery from end-of-life tire pyrolysis gas via H2S splitting},
	volume = {144},
	issn = {0360-3199},
	url = {https://www.sciencedirect.com/science/article/pii/S036031992500624X},
	doi = {10.1016/j.ijhydene.2025.02.059},
	abstract = {Waste tire pyrolysis is one of the most intriguing and economically appeal-ing treatments currently available for converting End-of-Life ({EoL}) tires into valuable products. However, the high sulfur content in the waste (approximately 2 wt\% of the feed) leads to the formation of undesirable toxic and hazardous byproducts (e.g., H2S) during the pyrolysis process. A desulfurization treatment is essential both to improve the quality of the produced oil and to abate H2S emissions. However, these processes are typically energy-intensive and require significant amounts of hydrogen. In addition, the integration of innovative technologies and operational conditions to achieve a self-sustaining process in terms of hydrogen consumption strongly aligns with circular economy principles. This project focuses on simulating a dedicated unit for H2S decomposition into H2 and S2, and its integration with a specific hydrotreating unit for oil upgrading. The goal is to exploit the hy-drogen content of the hydrogen sulfide to establish a self-sustaining hydrogen loop. Simulations are performed using Aspen Plus V.11, while, for unconventional units requiring detailed kinetic schemes {DSmoke} is used. Preliminary evaluations on hydrogen recovery are conducted, showing promising results regarding the feasibility of a self-sustaining hydrogen process for end-of-life ({EoL}) tire recycling and oil upgrading. Initial results show that over 50.0\% of the total hydrogen required for oil upgrading can be recovered.},
	pages = {1292--1298},
	journaltitle = {International Journal of Hydrogen Energy},
	author = {Caspani, Simone and Manenti, Flavio},
	urldate = {2025-10-16},
	date = {2025-07-03},
	keywords = {Pyrolysis, {HS}, Waste tire, Process simulation, Chemical recycling},
	file = {ScienceDirect Full Text PDF:C\:\\Users\\Hp\\Zotero\\storage\\6CL8G8IA\\Caspani e Manenti - 2025 - Hydrogen recovery from end-of-life tire pyrolysis gas via H2S splitting.pdf:application/pdf;ScienceDirect Snapshot:C\:\\Users\\Hp\\Zotero\\storage\\TU5I5CHI\\S036031992500624X.html:text/html},
}

@incollection{caspani_integrated_2024,
	title = {Integrated Recycling of End-of-Life Tires through Pyrolysis for Fuels Production with Hydrogen Recovery},
	volume = {53},
	url = {https://www.sciencedirect.com/science/article/pii/B978044328824150171X},
	series = {34 European Symposium on Computer Aided Process Engineering / 15 International Symposium on Process Systems Engineering},
	abstract = {Waste tire management is a crucial and actual problem. Exploiting new technologies for their treatment is a key point in an optical of circularity. The objective of this preliminary project is to design and simulate a novel approach for recycling of end-of-life tires. This involves implementing tire pyrolysis, followed by well-known processes to enhance the quality of the resulting gaseous and liquid outputs. Enhancing treatment methods are crucial, given the substantial sulfur content in the feedstock (approximately 2 w.t.\%). Indeed, this sulfur can lead to the generation of numerous impurities during pyrolysis. This contribution is proposing a conceptual process design utilizing Aspen Plus V11 coupled with {MATLAB} for specific unconventional units. The process is divided into three main blocks: pyrolysis; oil upgrading via hydrotreating; hydrogen recovery system. This allowed to assess the performance of each plant section and make preliminary evaluations regarding hydrogen consumption.},
	pages = {1021--1026},
	booktitle = {Computer Aided Chemical Engineering},
	publisher = {Elsevier},
	author = {Caspani, Simone and Nova, Anna and Negri, Francesco and Manenti, Flavio},
	editor = {Manenti, Flavio and Reklaitis, Gintaras V.},
	urldate = {2025-10-16},
	date = {2024-01-01},
	doi = {10.1016/B978-0-443-28824-1.50171-X},
	keywords = {Pyrolysis, Chemical Recycling, {HS}, Process Simulation, Waste Tire},
	file = {ScienceDirect Snapshot:C\:\\Users\\Hp\\Zotero\\storage\\CT9B6FCL\\B978044328824150171X.html:text/html},
}

@article{bozzini_techno-economic-assessment_2025,
	title = {Techno-economic-assessment of the methanol synthesis from captured {CO}2 and modular nuclear power-based electrolysis},
	volume = {101},
	issn = {2212-9820},
	url = {https://www.sciencedirect.com/science/article/pii/S2212982025001702},
	doi = {10.1016/j.jcou.2025.103186},
	abstract = {Recently, several technical and political efforts targeted the reduction of {CO}2 levels in the at- mosphere, accompanied by a strong incentivization of carbon-neutral fuel production. In this context, a methanol synthesis plant using H2 originated from electrolysis powered with nuclear energy from fourth-generation micro-modular reactors is proposed here. This latest generation of nuclear reactors aims to transform the energy sector by enhancing the scalability, efficiency, safety, and sustainability of nuclear power. Prefabricated plants can be easily transported and installed at lower costs and with more flexibility, enabling an easier integration with chemi- cal plants. The purpose of this work is to perform an eco-techno-economic assessment of the methanol production fueled by nuclear-power-driven electrolysis and captured {CO}2. The re- search involves the assessment of the integration of the methanol plant with various technologies for capturing and utilizing {CO}2 (Direct Air Capture, Carbon Capture of flue gases, or utilizing cheap {CO}2 from companies). The analysis emphasizes the positive impact of the coupling of electricity production, chemical synthesis and carbon capture in reducing greenhouse gas emis- sions and improving energy efficiency. The findings indicate that the integration of methanol synthesis with carbon capture presents considerable environmental benefits in comparison to tra- ditional methanol plants. Significant reductions compared to state of the art in {CO}2 emissions were observed, ranging from −0.94 to −1.06 {kgCO}2-eq/{kgMeOH} of the proposed technologies, in contrast to the 0.5–4.3 {kgCO}2-eq/{kgMeOH} range for traditional plants. The economic analysis showed that the levelized cost of methanol production is 1809\$ per ton in the worst-case scenario with {DAC}, and 1381\$ and 1283\$ per ton with {CCU} and benchmark technologies, respectively. These values are expected to decrease with the technological advances. Reducing the {CapEx} (of the {DAC} unit and nuclear batteries) and incorporating additional energy optimizations are the main drivers of the further enhancement of the economic competitiveness of the process.},
	pages = {103186},
	journaltitle = {Journal of {CO}2 Utilization},
	author = {Bozzini, Marcello Maria and Signorelli, Margherita and Moioli, Emanuele and Manenti, Flavio},
	urldate = {2025-10-16},
	date = {2025-11-01},
	keywords = {{CO} mitigation, Direct Air Capture, Electrolysis, Methanol synthesis, Purple Methanol, Techno-economic analysis},
	file = {ScienceDirect Full Text PDF:C\:\\Users\\Hp\\Zotero\\storage\\CST2RUKZ\\Bozzini et al. - 2025 - Techno-economic-assessment of the methanol synthesis from captured CO2 and modular nuclear power-bas.pdf:application/pdf;ScienceDirect Snapshot:C\:\\Users\\Hp\\Zotero\\storage\\VANTI2TP\\S2212982025001702.html:text/html},
}

@article{mansilha_comprehensive_2026,
	title = {A comprehensive review of green hydrogen production technologies: current status, challenges, research trends and future directions},
	volume = {225},
	issn = {1364-0321},
	url = {https://www.sciencedirect.com/science/article/pii/S1364032125007920},
	doi = {10.1016/j.rser.2025.116119},
	pages = {116119},
	journaltitle = {Renewable and Sustainable Energy Reviews},
	author = {Mansilha, Catarina and Barbosa-Póvoa, Ana and Tarelho, Luís and Fonseca, André},
	urldate = {2025-10-17},
	date = {2026-01-01},
}

@article{santana_evaluating_2024,
	title = {Evaluating the economic influence of water sources on green hydrogen production: A cost analysis approach},
	volume = {89},
	issn = {0360-3199},
	url = {https://www.sciencedirect.com/science/article/pii/S0360319924039831},
	doi = {10.1016/j.ijhydene.2024.09.274},

	pages = {353--363},
	journaltitle = {International Journal of Hydrogen Energy},
	author = {Santana, Leonardo and Santos, Gustavo dos and Santos, Ana and Marinho, Chrislaine and Bispo, Artur and Villardi, Hugo and Pessoa, Fernando},
	urldate = {2025-10-17},
	date = {2024-11-04},
}
